# Supplementary material for: Trigger Factor in Burkholderia pseudomallei is essential for key virulence determinants, including host cell internalization, cytotoxicity, motility, and stress resistance
Source: J Bacteriol. 2026 Apr 22;208(5):e00124-26. doi: 10.1128/jb.00124-26 (PMC13192269; doi:10.1128/jb.00124-26)
Supplement: Table S1 — Proteomics data. [file jb.00124-26-s0002.xlsx]

## Sheet: Sheet1
Table S1: LFQ proteomic analysis of BpWT and Bp∆tig
LFQ intensity delta_tig_B2_GB2_1_367	LFQ intensity delta_tig_B3_GB7_1_377	LFQ intensity delta_tig_B4_GC4_1_387	LFQ intensity WT_B2_GA6_1_399	LFQ intensity WT_B3_GB3_1_369	LFQ intensity WT_B4_GB8_1_379	C: Only identified by site	C: Reverse	C: Potential contaminant	C: Student's T-test Significant LFQ intensity delta_tig_LFQ intensity WTWT_vs_tig	C: Student's T-test significant__	C: Protein names	C: Gene names_BP	C: Gene names_BP2	N: -Log Student's T-test p-value LFQ intensity delta_tig_LFQ intensity WTWT_vs_tig	N: Student's T-test q-value LFQ intensity delta_tig_LFQ intensity WTWT_vs_tig	N: Student's T-test Difference LFQ intensity delta_tig_LFQ intensity WTWT_vs_tig	N: Student's T-test Test statistic LFQ intensity delta_tig_LFQ intensity WTWT_vs_tig	T: Protein IDs	C: Gene ontology (cellular component)	C: Gene ontology (GO)	C: Subcellular location [CC]	C: Topological domain	C: Transmembrane	N: Peptides	N: Razor + unique peptides	N: Unique peptides	N: Sequence coverage [%]	N: Unique + razor sequence coverage [%]	N: Unique sequence coverage [%]	N: Mol. weight [kDa]	N: Q-value	N: Score	N: Intensity	N: MS/MS count	N: MS/MS count delta_tig_B1_GA5_1_397	N: MS/MS count delta_tig_B2_GB2_1_367	N: MS/MS count delta_tig_B3_GB7_1_377	N: MS/MS count delta_tig_B4_GC4_1_387	N: MS/MS count WT_B1_GA1_1_389	N: MS/MS count WT_B2_GA6_1_399	N: MS/MS count WT_B3_GB3_1_369	N: MS/MS count WT_B4_GB8_1_379	T: Majority protein IDs	T: Identification type delta_tig_B2_GB2_1_367	T: Identification type delta_tig_B3_GB7_1_377	T: Identification type delta_tig_B4_GC4_1_387	T: Identification type WT_B2_GA6_1_399	T: Identification type WT_B3_GB3_1_369	T: Identification type WT_B4_GB8_1_379
18.7342	18.7531	18.7794	17.2732	17.1743	17.2556				+	LFQ intensity delta_tig_LFQ intensity WT	4-aminobutyrate aminotransferase (EC 2.6.1.19)	gabT BPSS0281	BPSS0281	5.86869	0.010853	1.52121	1.47237	Q63NL8		gamma-aminobutyric acid metabolic process [GO:0009448];pyridoxal phosphate binding [GO:0030170];4-aminobutyrate:2-oxoglutarate transaminase activity [GO:0034386]				25	25	25	74.7	74.7	74.7	45.118	0	262.82	28788000	327	8	24	29	29	11	20	23	20	Q63NL8	By MS/MS	By MS/MS	By MS/MS	By MS/MS	By MS/MS	By MS/MS
15.9296	15.9829	15.884	17.6739	17.7104	17.6142				+	LFQ intensity delta_tig_LFQ intensity WT	Glutamate/aspartate periplasmic binding protein	gltI BPSS0153	BPSS0153	5.76919	0.00877876	-1.73398	-1.66721	Q63NZ5						18	18	18	71.9	71.9	71.9	32.867	0	152.77	16666000	198	2	6	7	7	10	15	14	17	Q63NZ5	By MS/MS	By MS/MS	By MS/MS	By MS/MS	By MS/MS	By MS/MS
15.0076	15.072	15.0912	17.5025	17.3724	17.5483				+	LFQ intensity delta_tig_LFQ intensity WT	Putative fusion protein (ligase/carboxylase and argininosuccinate lyase)	BPSL2214	BPSL2214	5.6901	0.0100377	-2.41745	-2.28397	Q63SV7		ligase activity [GO:0016874];lyase activity [GO:0016829];metal ion binding [GO:0046872];ATP binding [GO:0005524]				30	29	29	39.5	38.8	38.8	96.121	0	125.27	16505000	249	0	3	7	8	15	21	23	21	Q63SV7	By MS/MS	By MS/MS	By MS/MS	By MS/MS	By MS/MS	By MS/MS
16.8796	16.8109	16.8966	18.7596	18.8096	18.6804				+	LFQ intensity delta_tig_LFQ intensity WT	Putative membrane protein	BPSL1590	BPSL1590	5.68186	0.00872	-1.88746	-1.80472	Q63UL0	integral component of membrane [GO:0016021]	integral component of membrane [GO:0016021]			TRANSMEM 64 85 Helical. {ECO:0000256|SAM:Phobius}.	12	12	12	40	40	40	16.925	0	86.131	20843000	149	7	6	7	7	9	9	10	9	Q63UL0	By MS/MS	By MS/MS	By MS/MS	By MS/MS	By MS/MS	By MS/MS
19.5417	19.764	19.7232	16.4341	16.4752	16.2738				+	LFQ intensity delta_tig_LFQ intensity WT	Putative aldehyde dehydrogenase	BPSS0307	BPSS0307	5.43584	0.00589474	3.28194	3.00578	Q63NJ2		oxidoreductase activity, acting on the aldehyde or oxo group of donors, NAD or NADP as acceptor [GO:0016620]				23	23	23	69.8	69.8	69.8	49.429	0	173.91	15746000	177	9	25	27	27	4	9	11	9	Q63NJ2	By MS/MS	By MS/MS	By MS/MS	By MS/MS	By MS/MS	By MS/MS
13.5411	13.5207	13.6141	12.1199	12.0067	12.036				+	LFQ intensity delta_tig_LFQ intensity WT	Putative GntR-family transcriptional regulator	BPSL2121	BPSL2121	5.3511	0.0116276	1.50448	1.44076	Q63T48		DNA binding transcription factor activity [GO:0003700];transcription, DNA-templated [GO:0006351]";"DNA binding [GO:0003677]				4	4	4	21.8	21.8	21.8	25.506	0	4.3624	351560	11	0	0	0	1	0	0	1	0	Q63T48	By matching	By matching	By MS/MS		By MS/MS	By matching
21.1545	21.257	21.4763	16.7036	16.9894	16.7136				+	LFQ intensity delta_tig_LFQ intensity WT	Putative exported protein	BPSL2466	BPSL2466	5.33527	0.00636364	4.49374	3.96511	Q63S59						10	10	10	63.2	63.2	63.2	15.903	0	323.31	48205000	199	43	24	40	43	4	5	4	5	Q63S59	By MS/MS	By MS/MS	By MS/MS	By MS/MS	By MS/MS	By MS/MS
16.3433	16.2421	16.0569	19.0022	19.0626	18.9994				+	LFQ intensity delta_tig_LFQ intensity WT	Putative bacteriophage protein	BPSL3342	BPSL3342	5.27254	0.00983529	-2.80729	-2.58413	Q63PN1		ATP binding [GO:0005524]				32	32	32	68.7	68.7	68.7	58.319	0	141.92	25540000	253	2	2	4	4	10	21	20	20	Q63PN1	By MS/MS	By MS/MS	By MS/MS	By MS/MS	By MS/MS	By MS/MS
16.9194	16.9665	17.085	14.8465	14.6958	14.7019				+	LFQ intensity delta_tig_LFQ intensity WT	Putative epimerase/dehydratase polysaccharide-related biosynthesis protein	wbiI BPSL2672	BPSL2672	5.25517	0.01175	2.24222	2.09618	Q63RK0	integral component of membrane [GO:0016021]	integral component of membrane [GO:0016021]			TRANSMEM 107 131 Helical. {ECO:0000256|SAM:Phobius}.;TRANSMEM 47 69 Helical. {ECO:0000256|SAM:Phobius}.;TRANSMEM 81 101 Helical. {ECO:0000256|SAM:Phobius}.;TRANSMEM 12 35 Helical. {ECO:0000256|SAM:Phobius}.	21	21	20	42.1	42.1	39.2	69.908	0	76.599	5221300	111	2	15	20	20	0	8	5	3	Q63RK0	By MS/MS	By MS/MS	By MS/MS	By MS/MS	By MS/MS	By MS/MS
16.4896	16.5382	16.6171	15.4012	15.3902	15.3656				+	LFQ intensity delta_tig_LFQ intensity WT	Uncharacterized protein	BPSL1254	BPSL1254	5.13964	0.0327448	1.16264	1.11941	Q63VJ1		aspartic-type endopeptidase activity [GO:0004190]				11	11	11	49.2	49.2	49.2	39.519	0	43.475	5288800	85	0	8	9	10	1	6	3	5	Q63VJ1	By MS/MS	By MS/MS	By MS/MS	By MS/MS	By MS/MS	By MS/MS
19.1363	19.2732	19.1165	16.4523	16.1577	16.1805				+	LFQ intensity delta_tig_LFQ intensity WT	Putative ketol-acid reductoisomerase	BPSS0305	BPSS0305	4.97004	0.0087	2.9118	2.63111	Q63NJ4		isoleucine biosynthetic process [GO:0009097];ketol-acid reductoisomerase activity [GO:0004455];metal ion binding [GO:0046872];valine biosynthetic process [GO:0009099];isomerase activity [GO:0016853]				19	19	19	61.3	61.3	61.3	37.926	0	121.05	12330000	113	5	22	21	23	1	7	6	6	Q63NJ4	By MS/MS	By MS/MS	By MS/MS	By MS/MS	By MS/MS	By MS/MS
12.2694	12.1721	12.2042	16.1218	16.428	16.658				+	LFQ intensity delta_tig_LFQ intensity WT	Uncharacterized protein	BPSS2080	BPSS2080	4.91996	0.004375	-4.18738	-3.61629	Q63IJ1		catalytic activity [GO:0003824]				16	16	16	39.7	39.7	39.7	74.726	0	143.18	5115100	104	0	0	0	0	5	6	10	9	Q63IJ1		By matching		By MS/MS	By MS/MS	By MS/MS
20.9231	21.1087	20.9301	22.6679	22.6158	22.6256				+	LFQ intensity delta_tig_LFQ intensity WT	Putative periplasmic amino acid binding transport protein	BPSL3388	BPSL3388	4.90336	0.007936	-1.64915	-1.55171	Q63PI9		amino acid transport [GO:0006865]				43	43	42	88.7	88.7	88.7	40.028	0	323.31	792340000	1543	40	60	65	60	83	102	119	97	Q63PI9	By MS/MS	By MS/MS	By MS/MS	By MS/MS	By MS/MS	By MS/MS
20.1197	19.9863	20.2664	22.304	22.261	22.2641				+	LFQ intensity delta_tig_LFQ intensity WT	Putative exported protein	BPSL1273	BPSL1273	4.90148	0.00976623	-2.15224	-1.98906	Q63VH2						27	27	27	95.7	95.7	95.7	21.536	0	323.31	492350000	659	19	29	21	28	37	43	52	43	Q63VH2	By MS/MS	By MS/MS	By MS/MS	By MS/MS	By MS/MS	By MS/MS
20.5522	20.6275	20.7226	22.0683	22.042	22.1258				+	LFQ intensity delta_tig_LFQ intensity WT	Putative periplasmic dipeptide transport protein	dppA BPSL0249	BPSL0249	4.89802	0.0153671	-1.44464	-1.36909	Q63YD9	ATP-binding cassette (ABC) transporter complex [GO:0043190]	transmembrane transport [GO:0055085];ATP-binding cassette (ABC) transporter complex [GO:0043190]				56	56	56	85.6	85.6	85.6	60.412	0	323.31	273020000	985	14	43	49	50	51	72	75	77	Q63YD9	By MS/MS	By MS/MS	By MS/MS	By MS/MS	By MS/MS	By MS/MS
19.6344	19.7165	19.6841	18.4657	18.4665	18.3387				+	LFQ intensity delta_tig_LFQ intensity WT	D-isomer specific 2-hydroxyacid dehydrogenase	BPSL0116	BPSL0116	4.86963	0.0253807	1.25471	1.19642	Q63YS2		oxidoreductase activity, acting on the CH-OH group of donors, NAD or NADP as acceptor [GO:0016616]";"NAD binding [GO:0051287]				27	27	27	87.3	87.3	87.3	37.4	0	323.31	54438000	367	9	31	34	34	11	21	23	23	Q63YS2	By MS/MS	By MS/MS	By MS/MS	By MS/MS	By MS/MS	By MS/MS
19.8014	19.914	20.0077	17.5334	17.5492	17.7413				+	LFQ intensity delta_tig_LFQ intensity WT	Uncharacterized protein	BPSL1045	BPSL1045	4.86438	0.0118425	2.29975	2.1107	Q63W44						11	11	11	73.5	73.5	73.5	21.82	0	39.237	8936700	74	0	9	11	7	2	1	4	3	Q63W44	By MS/MS	By MS/MS	By MS/MS	By MS/MS	By MS/MS	By MS/MS
16.1216	16.1603	16.2257	14.9122	14.7842	14.7805				+	LFQ intensity delta_tig_LFQ intensity WT	Uncharacterized protein	BPSL2538	BPSL2538	4.84572	0.0215682	1.34353	1.27604	Q63RY3						12	12	12	54.7	54.7	54.7	36.072	0	45.43	2586900	68	1	6	10	10	1	2	2	3	Q63RY3	By MS/MS	By MS/MS	By MS/MS	By MS/MS	By MS/MS	By MS/MS
18.8557	18.7425	19.0036	16.1733	16.3574	16.1082				+	LFQ intensity delta_tig_LFQ intensity WT	Putative sugar transferase	BPSL1444	BPSL1444	4.81782	0.00930612	2.65427	2.39946	Q63V00		transferase activity [GO:0016740]				18	16	16	66.7	62.7	62.7	40.063	0	115.57	11579000	100	1	14	19	19	1	4	5	4	Q63V00	By MS/MS	By MS/MS	By MS/MS	By MS/MS	By MS/MS	By MS/MS
16.105	16.1956	15.891	19.5499	19.2063	19.3524				+	LFQ intensity delta_tig_LFQ intensity WT	Putative exported protein	BPSL1622	BPSL1622	4.78953	0.0112258	-3.30566	-2.91391	Q63UI0						17	17	17	69.1	69.1	69.1	27.042	0	323.31	56327000	301	1	7	10	12	13	24	26	23	Q63UI0	By MS/MS	By MS/MS	By MS/MS	By MS/MS	By MS/MS	By MS/MS
20.3919	20.2564	20.4961	22.2091	22.2171	22.1351				+	LFQ intensity delta_tig_LFQ intensity WT	Phosphate-binding protein PstS	pstS BPSL1359	BPSL1359	4.77291	0.00885714	-1.80565	-1.68101	Q63V82	ATP-binding cassette (ABC) transporter complex [GO:0043190]	phosphate ion binding [GO:0042301];phosphate ion transmembrane transport [GO:0035435];ATP-binding cassette (ABC) transporter complex [GO:0043190]				43	43	43	86.8	86.8	86.8	36.156	0	323.31	854530000	1307	34	45	46	48	67	105	94	81	Q63V82	By MS/MS	By MS/MS	By MS/MS	By MS/MS	By MS/MS	By MS/MS
20.9019	20.7303	20.7856	22.6643	22.6308	22.4871				+	LFQ intensity delta_tig_LFQ intensity WT	Glutamate/aspartate periplasmic binding protein	gltI BPSL2924	BPSL2924	4.75385	0.00874009	-1.78812	-1.66454	Q63QV0						47	47	47	88	88	88	33.053	0	323.31	880170000	1394	42	72	57	60	81	97	95	100	Q63QV0	By MS/MS	By MS/MS	By MS/MS	By MS/MS	By MS/MS	By MS/MS
17.5089	17.3993	17.3408	15.7108	15.6062	15.7854				+	LFQ intensity delta_tig_LFQ intensity WT	Putative DNA-binding protein	BPSL0596	BPSL0596	4.74488	0.00844255	1.71555	1.60093	Q63XE0		DNA binding [GO:0003677]				13	13	13	47.8	47.8	47.8	36.288	0	27.164	3357200	60	3	12	10	9	1	2	3	2	Q63XE0	By MS/MS	By MS/MS	By MS/MS	By MS/MS	By MS/MS	By MS/MS
17.2622	17.5254	18.0575	11.6789	11.3809	11.2801				+	LFQ intensity delta_tig_LFQ intensity WT	Uncharacterized protein	BPSS0496	BPSS0496	4.70953	0.02	6.16843	4.88487	Q63N02						10	10	10	29.9	29.9	29.9	52.87	0	28.745	2246700	24	0	4	5	8	0	0	0	0	Q63N02	By MS/MS	By MS/MS	By MS/MS	By matching	By matching
20.4114	20.394	20.5248	21.6861	21.8194	21.7402				+	LFQ intensity delta_tig_LFQ intensity WT	Putative cystathionine gamma-synthase	BPSS0913	BPSS0913	4.68527	0.0238152	-1.30516	-1.2355	Q63LU9		pyridoxal phosphate binding [GO:0030170];catalytic activity [GO:0003824]				37	37	37	90.8	90.8	90.8	46.678	0	323.31	654660000	1141	23	52	49	57	50	83	84	74	Q63LU9	By MS/MS	By MS/MS	By MS/MS	By MS/MS	By MS/MS	By MS/MS
20.2859	20.8571	20.8189	12.1398	11.2439	12.3408				+	LFQ intensity delta_tig_LFQ intensity WT	Putative glycosyltransferase	BPSL3312	BPSL3312	4.65606	0	8.74584	6.318	Q63PR1		transferase activity [GO:0016740]				18	18	16	65	65	61	39.153	0	183.34	12507000	82	5	22	25	25	1	0	0	0	Q63PR1	By MS/MS	By MS/MS	By MS/MS	By matching	By matching	By matching
15.9092	15.9652	16.0884	17.5837	17.4977	17.4412				+	LFQ intensity delta_tig_LFQ intensity WT	Periplasmic solute-binding protein	BPSS0964	BPSS0964	4.64488	0.0125791	-1.51991	-1.42418	Q63LP9	ATP-binding cassette (ABC) transporter complex [GO:0043190]	transmembrane transport [GO:0055085];ATP-binding cassette (ABC) transporter complex [GO:0043190]				27	27	26	60.8	60.8	58.9	58.067	0	220.07	20960000	290	1	9	14	15	15	23	22	19	Q63LP9	By MS/MS	By MS/MS	By MS/MS	By MS/MS	By MS/MS	By MS/MS
16.2425	16.3267	16.4678	14.6003	14.4512	14.4553				+	LFQ intensity delta_tig_LFQ intensity WT	Putative thioesterase	BPSL2760	BPSL2760	4.63474	0.00852968	1.84341	1.7037	Q63RB2		thiolester hydrolase activity [GO:0016790]				7	7	7	49.4	49.4	49.4	18.063	0	33.613	1229500	33	0	4	3	5	1	2	1	0	Q63RB2	By MS/MS	By MS/MS	By MS/MS	By MS/MS	By MS/MS	By matching
18.9917	18.8182	18.9	20.6917	20.4911	20.6058				+	LFQ intensity delta_tig_LFQ intensity WT	ATP-dependent Clp protease proteolytic subunit (EC 3.4.21.92) (Endopeptidase Clp)	clpP BPSL1403	BPSL1403	4.60235	0.00806504	-1.69288	-1.57224	Q63V41	cytoplasm [GO:0005737]	serine-type endopeptidase activity [GO:0004252];cytoplasm [GO:0005737]	SUBCELLULAR LOCATION: Cytoplasm {ECO:0000255|HAMAP-Rule:MF_00444}.			13	13	13	51.2	51.2	51.2	23.835	0	98.454	64948000	249	7	11	9	10	14	16	20	17	Q63V41	By MS/MS	By MS/MS	By MS/MS	By MS/MS	By MS/MS	By MS/MS
22.5009	22.4134	22.4565	23.3753	23.2815	23.2915						Putative oxidoreductase	BPSL2748	BPSL2748	4.5989	0.0630938	-0.85917	-0.826903	Q63RC4	cell [GO:0005623]	cell redox homeostasis [GO:0045454];peroxiredoxin activity [GO:0051920];cell [GO:0005623]				29	29	29	96.7	96.7	96.7	23.862	0	323.31	867770000	1078	20	58	60	70	45	72	77	69	Q63RC4	By MS/MS	By MS/MS	By MS/MS	By MS/MS	By MS/MS	By MS/MS
12.896	12.6574	12.1733	17.2526	17.5184	17.4086				+	LFQ intensity delta_tig_LFQ intensity WT	Putative lipoprotein	BPSL3359	BPSL3359	4.54199	0.00608696	-4.81761	-3.92908	Q63PL5						3	3	3	34.5	34.5	34.5	12.815	0	5.0064	3162700	11	0	0	0	0	1	1	1	1	Q63PL5	By matching	By matching	By matching	By MS/MS	By MS/MS	By MS/MS
15.1761	15.3745	15.1511	17.2513	17.3702	17.5047				+	LFQ intensity delta_tig_LFQ intensity WT	Uncharacterized protein	BPSL2221	BPSL2221	4.52121	0.00906024	-2.14153	-1.94376	Q63SV0						16	16	16	60.2	60.2	60.2	40.043	0	85.951	12882000	176	1	3	5	5	9	14	18	15	Q63SV0	By MS/MS	By MS/MS	By MS/MS	By MS/MS	By MS/MS	By MS/MS
18.4546	18.5539	18.5697	17.1807	17.3482	17.2276				+	LFQ intensity delta_tig_LFQ intensity WT	UDP-glucose 6-dehydrogenase (EC 1.1.1.22)	udg2 BPSS1833	BPSS1833	4.49286	0.0250488	1.27391	1.20007	Q63J85		polysaccharide biosynthetic process [GO:0000271];UDP-glucose 6-dehydrogenase activity [GO:0003979];NAD binding [GO:0051287]				35	35	32	69.3	69.3	65.5	51.045	0	219.38	31189000	375	6	31	38	32	16	22	24	24	Q63J85	By MS/MS	By MS/MS	By MS/MS	By MS/MS	By MS/MS	By MS/MS
18.8553	19.219	19.3089	11.6928	12.4303	11.3235				+	LFQ intensity delta_tig_LFQ intensity WT	Putative transport-related membrane protein	BPSL1202	BPSL1202	4.49042	0	7.31221	5.40179	Q63VP2	integral component of membrane [GO:0016021]	secondary active sulfate transmembrane transporter activity [GO:0008271];integral component of membrane [GO:0016021]			TRANSMEM 117 139 Helical. {ECO:0000256|SAM:Phobius}.;TRANSMEM 151 170 Helical. {ECO:0000256|SAM:Phobius}.;TRANSMEM 182 203 Helical. {ECO:0000256|SAM:Phobius}.;TRANSMEM 247 269 Helical. {ECO:0000256|SAM:Phobius}.;TRANSMEM 290 308 Helical. {ECO:0000256|SAM:Phobius}.;TRANSMEM 328 355 Helical. {ECO:0000256|SAM:Phobius}.;TRANSMEM 376 409 Helical. {ECO:0000256|SAM:Phobius}.;TRANSMEM 88 105 Helical. {EC…	18	18	18	33.2	33.2	33.2	53.835	0	124.9	11262000	71	5	21	21	24	0	0	0	0	Q63VP2	By MS/MS	By MS/MS	By MS/MS
14.6839	14.8965	14.6672	11.7595	11.3602	11.312				+	LFQ intensity delta_tig_LFQ intensity WT	Putative membrane protein	BPSS1687	BPSS1687	4.47276	0.0103881	3.27197	2.82095	Q63JN0	integral component of membrane [GO:0016021]	transferase activity, transferring acyl groups other than amino-acyl groups [GO:0016747]";"integral component of membrane [GO:0016021]			TRANSMEM 128 150 Helical. {ECO:0000256|SAM:Phobius}.;TRANSMEM 157 176 Helical. {ECO:0000256|SAM:Phobius}.;TRANSMEM 182 201 Helical. {ECO:0000256|SAM:Phobius}.;TRANSMEM 213 233 Helical. {ECO:0000256|SAM:Phobius}.;TRANSMEM 248 268 Helical. {ECO:0000256|SAM:Phobius}.;TRANSMEM 280 303 Helical. {ECO:0000256|SAM:Phobius}.;TRANSMEM 309 331 Helical. {ECO:0000256|SAM:Phobius}.;TRANSMEM 81 101 Helical. {EC…	3	3	3	7.7	7.7	7.7	39.04	0	5.915	290890	6	0	2	2	1	0	0	0	1	Q63JN0	By MS/MS	By MS/MS	By MS/MS		By matching	By MS/MS
19.822	19.9355	20.0395	16.871	16.9505	16.4922				+	LFQ intensity delta_tig_LFQ intensity WT	Putative exported protein	BPSL1583	BPSL1583	4.46979	0.00980282	3.1611	2.73752	Q63UL3	periplasmic space [GO:0042597]	periplasmic space [GO:0042597]				15	15	15	56.1	56.1	56.1	18.386	0	94.305	22694000	160	17	17	15	17	8	6	6	6	Q63UL3	By MS/MS	By MS/MS	By MS/MS	By MS/MS	By MS/MS	By MS/MS
17.9973	18.0163	17.9285	16.0254	16.2946	16.0424				+	LFQ intensity delta_tig_LFQ intensity WT	Putative FAA-hydrolase family protein	BPSS2126	BPSS2126	4.46975	0.00856881	1.85994	1.70473	Q63IE7		metabolic process [GO:0008152];hydrolase activity [GO:0016787]				12	12	12	53.2	53.2	53.2	29.861	0	131.77	6216400	99	1	11	15	14	4	4	6	4	Q63IE7	By MS/MS	By MS/MS	By MS/MS	By MS/MS	By MS/MS	By MS/MS
17.5434	17.6611	17.6134	14.3389	13.7569	13.923				+	LFQ intensity delta_tig_LFQ intensity WT	Putative diaminopimelate decarboxylase	BPSS0303	BPSS0303	4.46748	0.00423529	3.59971	3.05984	Q63NJ6		lysine biosynthetic process via diaminopimelate [GO:0009089];diaminopimelate decarboxylase activity [GO:0008836]				14	14	14	36	36	36	45.333	0	46.266	2353700	44	0	10	10	12	0	2	2	2	Q63NJ6	By MS/MS	By MS/MS	By MS/MS	By MS/MS	By MS/MS	By MS/MS
19.6775	19.6747	19.6068	20.7432	20.6541	20.8233				+	LFQ intensity delta_tig_LFQ intensity WT	Putative GDP sugar epimerase/dehydratase protein	wcbK BPSL2797	BPSL2797	4.44284	0.0403727	-1.0872	-1.03145	H7C736						28	28	28	71.8	71.8	71.8	38.057	0	323.31	172390000	542	14	28	28	27	24	41	41	35	H7C736	By MS/MS	By MS/MS	By MS/MS	By MS/MS	By MS/MS	By MS/MS
13.9716	14.2661	14.2294	11.9649	11.7285	11.8079				+	LFQ intensity delta_tig_LFQ intensity WT	AraC family transcription regulatory protein	BPSL0193	BPSL0193	4.43758	0.0115692	2.32192	2.08095	Q63YJ4		sequence-specific DNA binding [GO:0043565];transcription, DNA-templated [GO:0006351]";"DNA binding transcription factor activity [GO:0003700]				3	3	3	14	14	14	34.15	0	3.0047	306470	6	0	1	2	1	0	0	0	0	Q63YJ4	By MS/MS	By MS/MS	By MS/MS		By matching	By matching
17.4147	17.2935	17.5088	18.7764	18.9008	18.8523				+	LFQ intensity delta_tig_LFQ intensity WT	Putative heme/metallo cofactor biosynthesis related protein	BPSS0214	BPSS0214	4.42814	0.0180426	-1.43749	-1.34083	Q63NT5		catalytic activity [GO:0003824];metal ion binding [GO:0046872]";"4 iron, 4 sulfur cluster binding [GO:0051539]				35	35	35	69	69	69	53.737	0	234.7	53767000	430	1	19	15	19	20	27	32	30	Q63NT5	By MS/MS	By MS/MS	By MS/MS	By MS/MS	By MS/MS	By MS/MS
19.5163	19.4681	19.5027	20.4849	20.3475	20.48						Putative exported protein	BPSS0225	BPSS0225	4.42806	0.053391	-0.941762	-0.899291	Q63NS4						20	20	20	72.4	72.4	72.4	28.752	0	323.31	83688000	320	4	18	20	18	13	23	26	23	Q63NS4	By MS/MS	By MS/MS	By MS/MS	By MS/MS	By MS/MS	By MS/MS
18.4823	18.9652	18.6734	15.3381	14.9742	15.0158				+	LFQ intensity delta_tig_LFQ intensity WT	Uncharacterized protein	BPSS0304	BPSS0304	4.41765	0.00415385	3.59759	3.04492	Q63NJ5						23	23	23	70.8	70.8	70.8	50.248	0	149.94	10330000	149	5	28	36	33	0	8	7	6	Q63NJ5	By MS/MS	By MS/MS	By MS/MS	By MS/MS	By MS/MS	By MS/MS
14.6932	14.7971	14.6969	16.1057	16.1261	15.9426				+	LFQ intensity delta_tig_LFQ intensity WT	Sulfate-binding protein	sbp BPSL1839	BPSL1839	4.41134	0.0221267	-1.32909	-1.24528	Q63TX8		sulfur compound binding [GO:1901681];ATPase-coupled sulfate transmembrane transporter activity [GO:0015419]				13	13	13	60.2	60.2	60.2	35.527	0	163.35	4059200	88	1	1	4	2	4	8	7	7	Q63TX8	By MS/MS	By MS/MS	By MS/MS	By MS/MS	By MS/MS	By MS/MS
19.4492	20.0447	19.4688	15.8217	15.6887	15.6132				+	LFQ intensity delta_tig_LFQ intensity WT	Putative fatty acid biosynthesis-related CoA ligase	BPSS0302	BPSS0302	4.37073	0.00553846	3.94637	3.27607	Q63NJ7		metabolic process [GO:0008152];ligase activity [GO:0016874]				24	24	24	41.4	41.4	41.4	67.157	0	174.79	11240000	101	4	23	26	26	1	6	4	4	Q63NJ7	By MS/MS	By MS/MS	By MS/MS	By MS/MS	By MS/MS	By MS/MS
19.4678	19.6118	19.5827	18.6303	18.5543	18.5562				+	LFQ intensity delta_tig_LFQ intensity WT	Phosphomethylpyrimidine synthase (EC 4.1.99.17) (Hydroxymethylpyrimidine phosphate synthase) (HMP-P synthase) (HMP-phosphate synthase) (HMPP synthase) (Thiamine biosynthesis protein ThiC)	thiC BPSL1290	BPSL1290	4.36791	0.049639	0.973842	0.926963	Q63VF5		carbon-carbon lyase activity [GO:0016830];metal ion binding [GO:0046872];thiamine biosynthetic process [GO:0009228];thiamine diphosphate biosynthetic process [GO:0009229]";"4 iron, 4 sulfur cluster binding [GO:0051539]				43	43	43	70	70	70	71.123	0	323.31	37981000	367	7	33	34	38	17	24	26	23	Q63VF5	By MS/MS	By MS/MS	By MS/MS	By MS/MS	By MS/MS	By MS/MS
19.9446	20.5948	20.785	11.4235	10.7661	12.1389				+	LFQ intensity delta_tig_LFQ intensity WT	Putative multifunctional polyketide-peptide syntase	BPSS0311	BPSS0311	4.35426	0	8.99862	6.11723	Q63NI8		biosynthetic process [GO:0009058]";phosphopantetheine binding [GO:0031177];transferase activity [GO:0016740];"hydrolase activity, acting on ester bonds [GO:0016788]				94	94	94	47	47	47	297.48	0	323.31	19876000	285	12	79	105	86	1	2	0	0	Q63NI8	By MS/MS	By MS/MS	By MS/MS	By MS/MS	By matching	By matching
18.0735	18.1935	18.2855	19.523	19.6039	19.6707				+	LFQ intensity delta_tig_LFQ intensity WT	Uncharacterized protein	BPSS1753	BPSS1753	4.33802	0.019503	-1.41502	-1.31658	Q63JG3						11	11	11	45.5	45.5	45.5	32.439	0	133.42	44526000	203	0	11	12	11	11	16	15	12	Q63JG3	By MS/MS	By MS/MS	By MS/MS	By MS/MS	By MS/MS	By MS/MS
18.2945	18.4947	18.7298	15.347	15.1431	15.5286				+	LFQ intensity delta_tig_LFQ intensity WT	Probable class III aminotransferase	BPSS1635	BPSS1635	4.33102	0.00928	3.16676	2.71123	Q63JS9	integral component of membrane [GO:0016021]	biosynthetic process [GO:0009058];pyridoxal phosphate binding [GO:0030170];transaminase activity [GO:0008483];transmembrane transport [GO:0055085];integral component of membrane [GO:0016021]			TRANSMEM 549 570 Helical. {ECO:0000256|SAM:Phobius}.;TRANSMEM 648 667 Helical. {ECO:0000256|SAM:Phobius}.;TRANSMEM 673 693 Helical. {ECO:0000256|SAM:Phobius}.;TRANSMEM 734 756 Helical. {ECO:0000256|SAM:Phobius}.;TRANSMEM 763 781 Helical. {ECO:0000256|SAM:Phobius}.;TRANSMEM 787 813 Helical. {ECO:0000256|SAM:Phobius}.;TRANSMEM 825 846 Helical. {ECO:0000256|SAM:Phobius}.;TRANSMEM 877 896 Helical. {E…	29	29	29	40.5	40.5	40.5	98.203	0	146.41	9615100	127	6	23	30	29	1	7	2	7	Q63JS9	By MS/MS	By MS/MS	By MS/MS	By MS/MS	By MS/MS	By MS/MS
20.8995	21.4905	21.0605	14.6822	15.4844	15.4561				+	LFQ intensity delta_tig_LFQ intensity WT	Putative siderophore related no-ribosomal peptide synthase	BPSL1778	BPSL1778	4.32423	0.0107692	5.9426	4.51381	Q63U38		metabolic process [GO:0008152];phosphopantetheine binding [GO:0031177];catalytic activity [GO:0003824]				123	123	122	50.2	50.2	50	348.65	0	323.31	36822000	388	18	100	131	108	1	2	3	2	Q63U38	By MS/MS	By MS/MS	By MS/MS	By MS/MS	By MS/MS	By MS/MS
17.8	17.9095	17.997	10.9327	10.7439	9.66661				+	LFQ intensity delta_tig_LFQ intensity WT	Malonyl CoA-acyl carrier protein transacylase (EC 2.3.1.39)	BPSS0300	BPSS0300	4.3183	0	7.45443	5.33055	Q63NJ9		metabolic process [GO:0008152];[acyl-carrier-protein] S-malonyltransferase activity [GO:0004314]				9	9	9	36.8	36.8	36.8	31.759	0	50.934	3806500	48	1	13	16	14	0	1	0	1	Q63NJ9	By MS/MS	By MS/MS	By MS/MS	By MS/MS	By matching	By MS/MS
20.5274	20.5879	20.6176	21.1616	21.1138	21.1501						Oxidative stress related two component system, transcriptional regulator	ompR BPSL2094	BPSL2094	4.31518	0.18082	-0.564221	-0.547675	Q63T75	intracellular [GO:0005622]	DNA binding [GO:0003677];phosphorelay signal transduction system [GO:0000160];regulation of transcription, DNA-templated [GO:0006355];transcription, DNA-templated [GO:0006351]";"intracellular [GO:0005622]				20	20	20	79.7	79.7	79.7	27.335	0	164.08	110390000	359	6	19	22	18	19	26	25	30	Q63T75	By MS/MS	By MS/MS	By MS/MS	By MS/MS	By MS/MS	By MS/MS
19.9513	19.8885	19.953	20.6758	20.5966	20.5775						Putative exported protein	BPSL1544	BPSL1544	4.31021	0.112416	-0.685679	-0.661328	Q63UQ2						14	14	14	71.8	71.8	71.8	18.875	0	323.31	108670000	240	8	13	13	13	13	15	16	14	Q63UQ2	By MS/MS	By MS/MS	By MS/MS	By MS/MS	By MS/MS	By MS/MS
20.3238	20.6916	20.7689	15.9564	15.2527	15.2238				+	LFQ intensity delta_tig_LFQ intensity WT	Putative multifunctional polyketide-peptide syntase	BPSS0306	BPSS0306	4.30207	0.007	5.11713	4.00997	Q63NJ3		metabolic process [GO:0008152];phosphopantetheine binding [GO:0031177];catalytic activity [GO:0003824]				176	176	176	58.1	58.1	58.1	435.9	0	323.31	59569000	662	36	167	184	199	6	16	9	6	Q63NJ3	By MS/MS	By MS/MS	By MS/MS	By MS/MS	By MS/MS	By MS/MS
16.7341	17.266	17.5528	12.31	11.8051	12.0167				+	LFQ intensity delta_tig_LFQ intensity WT	Uncharacterized protein	BPSS0517	BPSS0517	4.27972	0.00736842	5.14039	4.01285	Q63MY1						14	14	14	36.6	36.6	36.6	57.187	0	63.816	2574400	37	1	9	12	11	0	0	0	0	Q63MY1	By MS/MS	By MS/MS	By MS/MS	By matching	By matching	By matching
16.4098	16.471	16.4702	15.8849	15.9564	15.9258						Putative dehydrogenase	BPSL1186	BPSL1186	4.27249	0.20574	0.527951	0.513081	Q63VQ8		oxidoreductase activity [GO:0016491]				10	10	10	55.4	55.4	55.4	27.742	0	51.93	3688800	78	2	3	8	9	4	3	7	4	Q63VQ8	By MS/MS	By MS/MS	By MS/MS	By MS/MS	By MS/MS	By MS/MS
21.0473	21.2713	21.2044	19.4592	19.5791	19.6596				+	LFQ intensity delta_tig_LFQ intensity WT	UTP--glucose-1-phosphate uridylyltransferase (EC 2.7.7.9) (UDP-glucose pyrophosphorylase)	galU BPSL1981	BPSL1981	4.27227	0.0109314	1.60836	1.47787	Q63TI7		biosynthetic process [GO:0009058];UDP-glucose metabolic process [GO:0006011];UTP:glucose-1-phosphate uridylyltransferase activity [GO:0003983]				20	16	13	73.7	66.2	59.7	32.404	0	323.31	76999000	355	10	31	34	37	14	18	21	22	Q63TI7	By MS/MS	By MS/MS	By MS/MS	By MS/MS	By MS/MS	By MS/MS
19.2645	19.2028	19.0656	17.8945	17.7509	17.8701				+	LFQ intensity delta_tig_LFQ intensity WT	Beta-lactamase (EC 3.5.2.6)	penA BPSS0946	BPSS0946	4.26939	0.0219612	1.33912	1.24727	H7C785		beta-lactam antibiotic catabolic process [GO:0030655];response to antibiotic [GO:0046677];beta-lactamase activity [GO:0008800]				17	17	17	57.3	57.3	57.3	31.315	0	113.51	19827000	138	6	15	15	14	6	8	9	9	H7C785	By MS/MS	By MS/MS	By MS/MS	By MS/MS	By MS/MS	By MS/MS
18.4046	18.2913	18.5006	19.5953	19.5598	19.6538				+	LFQ intensity delta_tig_LFQ intensity WT	4-hydroxybutyrate CoA transferase	cat2 BPSS1637	BPSS1637	4.26398	0.0314033	-1.20411	-1.12911	Q63JS7		acetyl-CoA metabolic process [GO:0006084];transferase activity [GO:0016740]				23	23	23	74.7	74.7	74.7	48.203	0	320.61	84680000	426	6	22	23	26	22	31	31	31	Q63JS7	By MS/MS	By MS/MS	By MS/MS	By MS/MS	By MS/MS	By MS/MS
11.2537	11.4397	11.8584	17.9445	17.8946	17.0618				+	LFQ intensity delta_tig_LFQ intensity WT	Benzoate 1,2-dioxygenase alpha subunit (EC 1.14.12.10)	benA BPSS1903	BPSS1903	4.26328	0.0127273	-6.11634	-4.57283	Q63J13		benzoate 1,2-dioxygenase activity [GO:0018623];cellular metabolic process [GO:0044237]";iron ion binding [GO:0005506];"2 iron, 2 sulfur cluster binding [GO:0051537]				31	31	31	74.5	74.5	74.5	51.752	0	295.6	33845000	420	0	1	1	2	20	42	39	26	Q63J13	By MS/MS	By MS/MS	By MS/MS	By MS/MS	By MS/MS	By MS/MS
17.3441	17.54	17.3233	16.0306	16.0358	16.1205				+	LFQ intensity delta_tig_LFQ intensity WT	Beta-alanine--pyruvate transaminase (EC 2.6.1.18)	BPSS0742	BPSS0742	4.24137	0.0219006	1.34016	1.24677	Q63MB7		pyridoxal phosphate binding [GO:0030170];beta-alanine-pyruvate transaminase activity [GO:0016223]				11	11	11	39.2	39.2	39.2	48.553	0	52.52	3378900	58	1	6	7	9	2	3	3	3	Q63MB7	By MS/MS	By MS/MS	By MS/MS	By MS/MS	By MS/MS	By MS/MS
20.2835	20.3167	20.364	20.8928	20.8787	20.8269						Putative MarR-family transcriptional regulator	BPSL3431	BPSL3431	4.22397	0.194189	-0.544755	-0.528499	Q63PE5		DNA binding transcription factor activity [GO:0003700];transcription, DNA-templated [GO:0006351]";"DNA binding [GO:0003677]				13	13	13	67.1	67.1	67.1	23.392	0	296.24	108340000	309	10	18	14	16	15	16	22	24	Q63PE5	By MS/MS	By MS/MS	By MS/MS	By MS/MS	By MS/MS	By MS/MS
12.152	11.5575	11.2194	16.5658	16.4383	16.5586				+	LFQ intensity delta_tig_LFQ intensity WT	Uncharacterized protein	BPSL0548	BPSL0548	4.22213	0.005	-4.87789	-3.82366	Q63XJ2						22	22	21	23.6	23.6	23.1	147.15	0	42.694	3463200	83	0	0	0	0	2	6	5	6	Q63XJ2	By matching	By matching	By matching	By MS/MS	By MS/MS	By MS/MS
19.1511	19.2007	19.1917	18.5237	18.5513	18.4327						dTDP-4-dehydrorhamnose 3,5-epimerase (EC 5.1.3.13) (Thymidine diphospho-4-keto-rhamnose 3,5-epimerase)	rmlC BPSL2684	BPSL2684	4.19665	0.116283	0.67857	0.653145	H7C761		dTDP-rhamnose biosynthetic process [GO:0019305]";"dTDP-4-dehydrorhamnose 3,5-epimerase activity [GO:0008830]				11	11	11	69.9	69.9	69.9	20.647	0	76.605	23174000	153	3	13	11	10	6	9	12	10	H7C761	By MS/MS	By MS/MS	By MS/MS	By MS/MS	By MS/MS	By MS/MS
18.3614	18.3807	19.4537	11.8411	12.2913	11.9257				+	LFQ intensity delta_tig_LFQ intensity WT	Uncharacterized protein	BPSS2098	BPSS2098	4.19057	0.0155556	6.71256	4.84155	Q63IH5						10	10	10	73.6	73.6	73.6	17.13	0	128.92	6898900	68	7	12	14	18	0	0	0	0	Q63IH5	By MS/MS	By MS/MS	By MS/MS	By matching	By matching	By matching
19.5394	19.5616	19.5925	20.0571	20.139	20.141						NAD(P) transhydrogenase subunit alpha (EC 1.6.1.2)	pntAA BPSL2887	BPSL2887	4.18615	0.191592	-0.547851	-0.531058	Q63QY7		NAD(P)+ transhydrogenase (AB-specific) activity [GO:0008750]				29	29	29	86.3	86.3	86.3	39.189	0	323.31	118200000	520	11	27	32	31	30	31	37	37	Q63QY7	By MS/MS	By MS/MS	By MS/MS	By MS/MS	By MS/MS	By MS/MS
15.03	14.9498	15.0618	14.4217	14.4095	14.379						Uncharacterized protein	BPSL0237	BPSL0237	4.16612	0.154595	0.610425	0.589415	Q63YF0						11	11	10	43.7	43.7	41.1	36.404	0	14.652	1379600	42	0	4	7	6	0	2	1	2	Q63YF0	By MS/MS	By MS/MS	By MS/MS	By MS/MS	By MS/MS	By MS/MS
17.8332	17.8321	17.848	18.54	18.4472	18.4188						Putative outer membrane protein	BPSL3099	BPSL3099	4.16044	0.142461	-0.630854	-0.608368	Q63QC4	integral component of membrane [GO:0016021];cell outer membrane [GO:0009279]	integral component of membrane [GO:0016021];cell outer membrane [GO:0009279]				13	13	13	67.7	67.7	67.7	31.942	0	323.31	28087000	224	5	13	14	12	13	14	14	15	Q63QC4	By MS/MS	By MS/MS	By MS/MS	By MS/MS	By MS/MS	By MS/MS
14.7409	14.9055	14.8243	16.2829	16.1136	16.0783				+	LFQ intensity delta_tig_LFQ intensity WT	Putative glycosyl transferase (O-antigen related)	BPSS0428	BPSS0428	4.14282	0.0236612	-1.33469	-1.23696	Q63N67	integral component of membrane [GO:0016021]	transferase activity [GO:0016740];integral component of membrane [GO:0016021]			TRANSMEM 311 333 Helical. {ECO:0000256|SAM:Phobius}.	11	11	11	44.3	44.3	44.3	38.661	0	24.452	3057300	56	0	1	3	3	1	3	4	6	Q63N67	By MS/MS	By MS/MS	By MS/MS	By MS/MS	By MS/MS	By MS/MS
18.2433	18.34	18.4273	17.2157	17.3354	17.2836				+	LFQ intensity delta_tig_LFQ intensity WT	Putative monooxygenase protein	BPSS2265	BPSS2265	4.12098	0.0420781	1.05862	0.995447	Q63I04		oxidoreductase activity, acting on paired donors, with incorporation or reduction of molecular oxygen [GO:0016705]";"monooxygenase activity [GO:0004497]				19	19	19	50.6	50.6	50.6	49.314	0	146.13	11341000	158	3	16	17	20	3	12	11	13	Q63I04	By MS/MS	By MS/MS	By MS/MS	By MS/MS	By MS/MS	By MS/MS
19.6361	20.1441	19.7887	15.683	15.8197	16.2818				+	LFQ intensity delta_tig_LFQ intensity WT	Putative fatty-acid CoA ligase	BPSS0299	BPSS0299	4.12076	0.00469565	3.92806	3.17927	Q63NK0		metabolic process [GO:0008152];ligase activity [GO:0016874]				25	25	25	57.8	57.8	57.8	66.83	0	207.06	15014000	125	3	27	30	28	1	3	5	7	Q63NK0	By MS/MS	By MS/MS	By MS/MS	By MS/MS	By MS/MS	By MS/MS
19.184	19.2402	19.4576	20.7964	20.7123	20.732				+	LFQ intensity delta_tig_LFQ intensity WT	Putative exported protein	BPSL0972	BPSL0972	4.11887	0.0185257	-1.45296	-1.3364	Q63WB6						19	19	19	67.3	67.3	67.3	25.633	0	323.31	198260000	481	11	25	22	23	32	30	31	30	Q63WB6	By MS/MS	By MS/MS	By MS/MS	By MS/MS	By MS/MS	By MS/MS
17.05	17.6284	17.272	12.4635	11.5303	12.0575				+	LFQ intensity delta_tig_LFQ intensity WT	Uncharacterized protein	BPSS1814	BPSS1814	4.1174	0.00777778	5.29969	4.01982	Q63JA4						4	4	4	57	57	57	9.1476	0	51.612	1075400	20	4	3	2	4	0	0	0	1	Q63JA4	By MS/MS	By MS/MS	By MS/MS	By matching	By matching	By MS/MS
18.2602	18.5266	18.6742	16.2151	16.3922	16.3189				+	LFQ intensity delta_tig_LFQ intensity WT	ABC transporter ATP binding protein	BPSL2409	BPSL2409	4.10769	0.00889941	2.17829	1.92495	Q63SB5	integral component of membrane [GO:0016021]	ATP binding [GO:0005524];ATPase activity, coupled to transmembrane movement of substances [GO:0042626]";"integral component of membrane [GO:0016021]			TRANSMEM 154 174 Helical. {ECO:0000256|SAM:Phobius}.;TRANSMEM 180 198 Helical. {ECO:0000256|SAM:Phobius}.;TRANSMEM 265 286 Helical. {ECO:0000256|SAM:Phobius}.;TRANSMEM 75 94 Helical. {ECO:0000256|SAM:Phobius}.;TRANSMEM 36 55 Helical. {ECO:0000256|SAM:Phobius}.	20	20	20	45.2	45.2	45.2	67.328	0	230.23	12518000	195	3	21	23	25	3	9	12	10	Q63SB5	By MS/MS	By MS/MS	By MS/MS	By MS/MS	By MS/MS	By MS/MS
18.6006	18.6675	18.7182	19.4971	19.4989	19.3945						Uncharacterized protein	BPSL1486	BPSL1486	4.10602	0.0727718	-0.801362	-0.764321	Q63UW0						6	6	6	19.9	19.9	19.9	22.433	0	46.092	29773000	113	3	7	7	6	11	6	8	7	Q63UW0	By MS/MS	By MS/MS	By MS/MS	By MS/MS	By MS/MS	By MS/MS
19.64	19.4159	19.6469	17.5739	17.8044	17.5077				+	LFQ intensity delta_tig_LFQ intensity WT	Trehalose-6-phosphate synthase (EC 2.4.1.15) (Osmoregulatory trehalose synthesis protein A) (UDP-glucose-glucosephosphate glucosyltransferase)	otsA BPSL1044	BPSL1044	4.10044	0.00876995	1.93892	1.73483	Q63W45		trehalose biosynthetic process [GO:0005992]";"alpha,alpha-trehalose-phosphate synthase (UDP-forming) activity [GO:0003825]				34	34	31	62.9	62.9	59.5	52.776	0	138.01	35262000	334	9	31	32	36	13	18	19	19	Q63W45	By MS/MS	By MS/MS	By MS/MS	By MS/MS	By MS/MS	By MS/MS
15.4359	15.6959	15.3192	18.3524	18.101	18.5615				+	LFQ intensity delta_tig_LFQ intensity WT	Uncharacterized protein	BPSL2225	BPSL2225	4.0971	0.00861856	-2.85463	-2.4325	Q63SU6						13	13	13	52.5	52.5	52.5	29.839	0	81.574	18077000	206	1	10	10	8	10	17	16	18	Q63SU6	By MS/MS	By MS/MS	By MS/MS	By MS/MS	By MS/MS	By MS/MS
17.0269	17.1111	17.0086	17.8126	17.7485	17.7121						Sulfate-binding protein	sbp BPSL0352	BPSL0352	4.09683	0.104889	-0.708843	-0.679555	Q63Y37		ATPase-coupled sulfate transmembrane transporter activity [GO:0015419]				19	19	19	61.7	61.7	61.7	36.545	0	200.96	15503000	221	2	11	14	13	8	15	21	15	Q63Y37	By MS/MS	By MS/MS	By MS/MS	By MS/MS	By MS/MS	By MS/MS
21.4736	21.392	21.3766	22.0431	22.0218	22.1053						Putative LysR-family transcriptional regulator	BPSL2733	BPSL2733	4.09354	0.136052	-0.642656	-0.618445	Q63RD9		DNA binding transcription factor activity [GO:0003700];transcription, DNA-templated [GO:0006351]";"DNA binding [GO:0003677]				25	25	25	92.6	92.6	92.6	35.906	0	323.31	505370000	958	25	60	51	53	46	70	69	66	Q63RD9	By MS/MS	By MS/MS	By MS/MS	By MS/MS	By MS/MS	By MS/MS
19.1739	19.2939	19.1584	16.9865	16.8522	17.2779				+	LFQ intensity delta_tig_LFQ intensity WT	Putative threonine aldolase	BPSL1714	BPSL1714	4.08618	0.00879532	2.16983	1.91554	Q63UA2		cellular amino acid metabolic process [GO:0006520];lyase activity [GO:0016829]				11	11	11	41.5	41.5	41.5	40.513	0	118.29	9892100	125	4	14	18	15	4	6	9	8	Q63UA2	By MS/MS	By MS/MS	By MS/MS	By MS/MS	By MS/MS	By MS/MS
18.9721	19.2174	18.9571	15.2394	14.3944	14.6868				+	LFQ intensity delta_tig_LFQ intensity WT	Putative aminotransferase	BPSS0308	BPSS0308	4.08515	0.00411765	4.27535	3.38851	Q63NJ1		transaminase activity [GO:0008483];pyridoxal phosphate binding [GO:0030170]				19	19	19	50.1	50.1	50.1	51.354	0	108.56	8955900	77	1	17	22	21	1	3	2	3	Q63NJ1	By MS/MS	By MS/MS	By MS/MS	By MS/MS	By MS/MS	By MS/MS
15.8178	15.7789	16.042	17.992	17.7575	17.715				+	LFQ intensity delta_tig_LFQ intensity WT	Uncharacterized protein	BPSL0766	BPSL0766	4.08477	0.00881132	-1.94196	-1.73559	Q63WX5						27	27	27	57.8	57.8	57.8	67.412	0	149.31	20898000	249	3	3	6	8	10	19	23	20	Q63WX5	By MS/MS	By MS/MS	By MS/MS	By MS/MS	By MS/MS	By MS/MS
17.8491	17.9428	17.9974	16.96	17.0816	16.9942						Putative dehydrogenase	BPSS1878	BPSS1878	4.07713	0.0546645	0.917816	0.868774	Q63J38		oxidoreductase activity, acting on the aldehyde or oxo group of donors, NAD or NADP as acceptor [GO:0016620]				29	29	29	77.8	77.8	77.8	51.771	0	242.66	26459000	358	6	27	27	31	12	19	23	20	Q63J38	By MS/MS	By MS/MS	By MS/MS	By MS/MS	By MS/MS	By MS/MS
17.6575	17.3575	18.5267	11.7998	12.062	12.0899				+	LFQ intensity delta_tig_LFQ intensity WT	Uncharacterized protein	BPSS2101	BPSS2101	4.06783	0.00933333	5.86334	4.30313	Q63IH2						16	16	16	62.4	62.4	62.4	38.313	0	101.94	3629500	52	3	13	14	22	0	0	0	0	Q63IH2	By MS/MS	By MS/MS	By MS/MS
19.4652	19.3906	19.3524	20.5966	20.6574	20.8414				+	LFQ intensity delta_tig_LFQ intensity WT	Putative lactone hydrolase	BPSS0046	BPSS0046	4.05578	0.0249846	-1.29573	-1.19898	Q63P99		beta-ketoadipate pathway [GO:0042952];3-oxoadipate enol-lactonase activity [GO:0047570]				16	16	16	63.2	63.2	63.2	27.949	0	224.17	82979000	270	9	15	15	16	11	17	17	19	Q63P99	By MS/MS	By MS/MS	By MS/MS	By MS/MS	By MS/MS	By MS/MS
15.9603	15.8332	16.0887	17.7261	17.6857	17.4837				+	LFQ intensity delta_tig_LFQ intensity WT	Uncharacterized protein	BPSS0846	BPSS0846	4.03758	0.00891255	-1.67108	-1.51205	Q63M13	intracellular [GO:0005622]	DNA binding [GO:0003677];regulation of transcription, DNA-templated [GO:0006355]";"intracellular [GO:0005622]				10	10	10	65.3	65.3	65.3	11.201	0	28.496	9935100	98	0	2	4	3	7	8	7	7	Q63M13	By MS/MS	By MS/MS	By MS/MS	By MS/MS	By MS/MS	By MS/MS
16.8529	16.6513	16.6207	12.9256	12.4462	12.0372				+	LFQ intensity delta_tig_LFQ intensity WT	Putative non-ribosomal peptide synthesis thioesterase	BPSS1812	BPSS1812	4.03692	0.00388889	4.23865	3.34575	Q63JA6		biosynthetic process [GO:0009058]";"hydrolase activity, acting on ester bonds [GO:0016788]				3	3	3	14.7	14.7	14.7	29.501	0	3.0827	2170200	8	0	1	2	3	1	0	0	0	Q63JA6	By MS/MS	By MS/MS	By MS/MS		By matching	By matching
19.1175	19.0124	19.1202	18.313	18.4109	18.3395						Putative two-component response regulator	BPSL3426	BPSL3426	4.03339	0.0967077	0.728906	0.696859	Q63PF0	intracellular [GO:0005622]	DNA binding [GO:0003677];phosphorelay signal transduction system [GO:0000160];regulation of transcription, DNA-templated [GO:0006355];transcription, DNA-templated [GO:0006351]";"intracellular [GO:0005622]				12	12	12	64.3	64.3	64.3	25.947	0	214.09	30018000	195	3	16	15	16	8	12	13	11	Q63PF0	By MS/MS	By MS/MS	By MS/MS	By MS/MS	By MS/MS	By MS/MS
16.4706	16.4813	16.8243	11.6383	12.3506	11.416				+	LFQ intensity delta_tig_LFQ intensity WT	3-phosphoshikimate 1-carboxyvinyltransferase (EC 2.5.1.19)	BPSL0684	BPSL0684	4.01855	0.00451613	4.79041	3.67119	Q63X53	cytoplasm [GO:0005737]	3-phosphoshikimate 1-carboxyvinyltransferase activity [GO:0003866];aromatic amino acid family biosynthetic process [GO:0009073];cytoplasm [GO:0005737]	SUBCELLULAR LOCATION: Cytoplasm {ECO:0000256|SAAS:SAAS00830582}.			8	8	8	29.2	29.2	29.2	46.664	0	80.041	2923600	25	0	7	8	10	0	0	0	0	Q63X53	By MS/MS	By MS/MS	By MS/MS	By matching	By matching	By matching
17.5957	17.708	17.5791	15.8454	15.6994	16.0596				+	LFQ intensity delta_tig_LFQ intensity WT	Uncharacterized protein	BPSS1631	BPSS1631	4.01535	0.00826667	1.75947	1.582	Q63JT3		oxidoreductase activity [GO:0016491]				20	20	20	82.6	82.6	82.6	35.101	0	117	6833200	143	2	16	17	15	3	10	6	9	Q63JT3	By MS/MS	By MS/MS	By MS/MS	By MS/MS	By MS/MS	By MS/MS
12.6675	12.5141	11.9802	17.7316	17.1453	18.0594				+	LFQ intensity delta_tig_LFQ intensity WT	Chemotaxis response regulator protein-glutamate methylesterase 1 (EC 3.1.1.61)	cheB1 BPSL3301	BPSL3301	3.99665	0.00583333	-5.25814	-3.92711	Q63PS2	cytoplasm [GO:0005737]	chemotaxis [GO:0006935];phosphorelay response regulator activity [GO:0000156];protein-glutamate methylesterase activity [GO:0008984];cytoplasm [GO:0005737]	SUBCELLULAR LOCATION: Cytoplasm {ECO:0000255|HAMAP-Rule:MF_00099}.			19	19	19	70.8	70.8	70.8	39.352	0	113.19	11050000	159	0	0	0	1	8	16	15	19	Q63PS2		By matching	By MS/MS	By MS/MS	By MS/MS	By MS/MS
17.5528	17.5875	17.422	16.6541	16.5721	16.6595						NADH:flavin oxidoreductase / NADH oxidase family protein	BPSS0720	BPSS0720	3.98845	0.0593079	0.892191	0.843452	Q63MD7		oxidoreductase activity [GO:0016491];FMN binding [GO:0010181]				16	16	16	61.9	61.9	61.9	39.639	0	48.311	9766700	170	1	17	17	17	3	13	12	10	Q63MD7	By MS/MS	By MS/MS	By MS/MS	By MS/MS	By MS/MS	By MS/MS
16.8831	16.9571	17.1816	18.5166	18.6988	18.5999				+	LFQ intensity delta_tig_LFQ intensity WT	Putative ribose transport system, substrate-binding protein	BPSL1834	BPSL1834	3.97938	0.0117083	-1.59786	-1.44728	Q63TY3						23	23	23	75.9	75.9	75.9	33.762	0	259.07	31140000	267	2	6	8	9	8	14	26	20	Q63TY3	By MS/MS	By MS/MS	By MS/MS	By MS/MS	By MS/MS	By MS/MS
18.5122	18.4731	18.6091	17.4652	17.5405	17.6396				+	LFQ intensity delta_tig_LFQ intensity WT	Pyruvate dehydrogenase E1 component (EC 1.2.4.1)	aceE BPSS1711	BPSS1711	3.96098	0.0498921	0.983023	0.923288	Q63JK5		pyruvate dehydrogenase (acetyl-transferring) activity [GO:0004739]				41	41	41	64.5	64.5	64.5	99.905	0	278.37	22537000	369	3	32	34	36	8	22	24	23	Q63JK5	By MS/MS	By MS/MS	By MS/MS	By MS/MS	By MS/MS	By MS/MS
20.2334	20.2959	20.501	22.86	23.2354	22.7317				+	LFQ intensity delta_tig_LFQ intensity WT	Uncharacterized protein	BPSS0212	BPSS0212	3.95774	0.0117168	-2.59897	-2.21873	Q63NT7						20	20	20	84.4	84.4	84.4	22.465	0	323.31	818480000	867	6	34	22	33	29	63	71	50	Q63NT7	By MS/MS	By MS/MS	By MS/MS	By MS/MS	By MS/MS	By MS/MS
17.7418	17.9353	17.8274	15.5517	15.0393	15.4324				+	LFQ intensity delta_tig_LFQ intensity WT	Putative siderophore biosynthesis related ABC transport protein	BPSL1779	BPSL1779	3.95589	0.0113821	2.49365	2.14119	Q63U37	integral component of membrane [GO:0016021]	ATP binding [GO:0005524];ATPase activity, coupled to transmembrane movement of substances [GO:0042626];peptide transmembrane transporter activity [GO:1904680];peptide transport [GO:0015833]";"integral component of membrane [GO:0016021]			TRANSMEM 141 159 Helical. {ECO:0000256|SAM:Phobius}.;TRANSMEM 165 187 Helical. {ECO:0000256|SAM:Phobius}.;TRANSMEM 254 276 Helical. {ECO:0000256|SAM:Phobius}.;TRANSMEM 288 306 Helical. {ECO:0000256|SAM:Phobius}.;TRANSMEM 73 96 Helical. {ECO:0000256|SAM:Phobius}.;TRANSMEM 37 61 Helical. {ECO:0000256|SAM:Phobius}.	16	16	16	38	38	38	62.881	0	59.632	6813800	87	1	11	15	16	1	6	3	3	Q63U37	By MS/MS	By MS/MS	By MS/MS	By MS/MS	By MS/MS	By MS/MS
20.1789	20.1165	20.1523	19.7965	19.7414	19.7403						Succinate-semialdehyde dehydrogenase [NADP+] (EC 1.2.1.16)	gabD BPSL1654;gabD BPSS0280	BPSL1654;BPSS0280	3.94581	0.315209	0.389826	0.37999	Q63NL9;Q63UF2		gamma-aminobutyric acid catabolic process [GO:0009450];succinate-semialdehyde dehydrogenase [NAD(P)+] activity [GO:0009013]				34	34	34	77.9	77.9	77.9	51.737	0	323.31	82691000	549	13	42	41	43	24	35	38	36	Q63NL9	By MS/MS	By MS/MS	By MS/MS	By MS/MS	By MS/MS	By MS/MS
12.4433	12.7456	13.0363	15.826	15.8555	15.5356				+	LFQ intensity delta_tig_LFQ intensity WT	Putative lipase	BPSS0746	BPSS0746	3.94331	0.00918681	-2.99725	-2.49915	Q63MB4		lipid catabolic process [GO:0016042];triglyceride lipase activity [GO:0004806]				5	5	5	17.8	17.8	17.8	43.737	0	4.5087	1998900	14	0	0	0	0	0	1	1	1	Q63MB4	By matching			By MS/MS	By MS/MS	By MS/MS
16.6357	16.6337	16.7985	17.5161	17.5083	17.5384						Putative 3-hydroxyacyl-CoA dehydrogenase	BPSL1325	BPSL1325	3.94122	0.0691848	-0.83166	-0.788026	Q63VB6		fatty acid metabolic process [GO:0006631];NAD+ binding [GO:0070403];3-hydroxyacyl-CoA dehydrogenase activity [GO:0003857]				17	17	17	61.9	61.9	61.9	33.483	0	102.22	14339000	198	1	8	10	11	9	13	12	15	Q63VB6	By MS/MS	By MS/MS	By MS/MS	By MS/MS	By MS/MS	By MS/MS
19.8804	19.5696	19.909	21.8586	22.025	21.7229				+	LFQ intensity delta_tig_LFQ intensity WT	Uncharacterized protein	BPSL0707	BPSL0707	3.93169	0.00859259	-2.08249	-1.82767	Q63X30		oxidoreductase activity, acting on CH-OH group of donors [GO:0016614]";"flavin adenine dinucleotide binding [GO:0050660]				32	32	32	53.4	53.4	53.4	63.954	0	265.26	344900000	602	9	31	27	29	36	45	41	37	Q63X30	By MS/MS	By MS/MS	By MS/MS	By MS/MS	By MS/MS	By MS/MS
15.0876	15.2007	15.058	17.1714	16.8479	17.2619				+	LFQ intensity delta_tig_LFQ intensity WT	Putative cysteine synthesis-related protein	BPSL2215	BPSL2215	3.92506	0.00889524	-1.97829	-1.74612	Q63SV6						18	18	18	65	65	65	38.569	0	97.579	8528500	146	1	3	5	5	7	12	16	14	Q63SV6	By MS/MS	By MS/MS	By MS/MS	By MS/MS	By MS/MS	By MS/MS
15.5737	15.7863	15.6001	16.8167	16.8885	16.7467				+	LFQ intensity delta_tig_LFQ intensity WT	UPF0261 protein BPSS1484	BPSS1484	BPSS1484	3.9205	0.0359383	-1.16392	-1.07926	Q63K81						16	16	16	64.7	64.7	64.7	42.714	0	100.37	9164500	154	1	5	8	7	5	12	15	13	Q63K81	By MS/MS	By MS/MS	By MS/MS	By MS/MS	By MS/MS	By MS/MS
18.745	18.6746	19.079	13.1885	13.9246	12.7094				+	LFQ intensity delta_tig_LFQ intensity WT	Putative membrane protein	BPSL2282	BPSL2282	3.91968	0.00823529	5.55871	4.04334	Q63SN8	outer membrane [GO:0019867];integral component of membrane [GO:0016021]	outer membrane [GO:0019867];integral component of membrane [GO:0016021]			TRANSMEM 17 40 Helical. {ECO:0000256|SAM:Phobius}.	5	5	5	36.9	36.9	36.9	24.474	0	174.68	8109700	66	6	11	11	11	0	1	3	1	Q63SN8	By MS/MS	By MS/MS	By MS/MS	By MS/MS	By MS/MS	By MS/MS
19.56	19.4586	19.4076	20.1653	20.1634	20.2142						Putative glutathione S-transferase related protein	BPSL1238	BPSL1238	3.91214	0.107899	-0.705537	-0.673364	Q63VK7		transferase activity [GO:0016740]				12	12	12	72.8	72.8	72.8	24.864	0	179.18	60299000	187	4	9	13	10	11	10	13	12	Q63VK7	By MS/MS	By MS/MS	By MS/MS	By MS/MS	By MS/MS	By MS/MS
18.2453	18.267	18.1647	16.0071	15.4255	15.6458				+	LFQ intensity delta_tig_LFQ intensity WT	Alanine racemase (EC 5.1.1.1)	dadX BPSS0711	BPSS0711	3.90391	0.0115702	2.53286	2.16049	Q63ME6		D-alanine biosynthetic process [GO:0030632];pyridoxal phosphate binding [GO:0030170];alanine racemase activity [GO:0008784]				16	14	14	60.2	54.5	54.5	40.06	0	61.23	4252200	62	3	9	12	14	1	3	3	2	Q63ME6	By MS/MS	By MS/MS	By MS/MS	By MS/MS	By MS/MS	By MS/MS
15.3556	15.9398	15.2555	12.086	11.6707	11.6814				+	LFQ intensity delta_tig_LFQ intensity WT	Putative ATPase	BPSS0522	BPSS0522	3.89481	0.00772881	3.70423	2.95534	Q63MX6		protein metabolic process [GO:0019538];ATP binding [GO:0005524]				20	18	18	29.3	27.6	27.6	102.1	0	55.808	1991400	32	1	6	15	9	0	0	0	0	Q63MX6	By MS/MS	By MS/MS	By MS/MS	By matching	By matching
15.3315	15.3102	15.2366	15.9676	16.1145	16.0381						Histone deacetylase family protein	BPSL0109	BPSL0109	3.89114	0.0926898	-0.747308	-0.710887	Q63YT0						9	9	9	33.2	33.2	33.2	39.416	0	52.19	2664900	71	0	1	5	3	1	5	8	5	Q63YT0	By MS/MS	By MS/MS	By MS/MS	By MS/MS	By MS/MS	By MS/MS
17.3919	17.4418	17.4705	18.8639	19.1726	18.8655				+	LFQ intensity delta_tig_LFQ intensity WT	Putative oxidoreductase	BPSL1989	BPSL1989	3.88949	0.0145419	-1.53258	-1.38674	Q63TH9		oxidoreductase activity [GO:0016491]				25	25	25	74	74	74	36.023	0	142.14	27766000	239	0	9	11	12	10	16	22	16	Q63TH9	By MS/MS	By MS/MS	By MS/MS	By MS/MS	By MS/MS	By MS/MS
21.3069	21.2802	21.296	18.8022	19.2752	18.7776				+	LFQ intensity delta_tig_LFQ intensity WT	GDP-mannose 4,6-dehydratase (EC 4.2.1.47) (GDP-D-mannose dehydratase)	gca gmd BPSS1688	BPSS1688	3.87547	0.0104444	2.34266	2.01591	Q63JM9		GDP-mannose metabolic process [GO:0019673]";NADP+ binding [GO:0070401];"GDP-mannose 4,6-dehydratase activity [GO:0008446]				28	28	28	75.8	75.8	75.8	38.86	0	269.95	75018000	350	10	37	32	38	12	22	21	20	Q63JM9	By MS/MS	By MS/MS	By MS/MS	By MS/MS	By MS/MS	By MS/MS
19.8758	20.0637	20.01	19.0599	19.0371	19.1356						Putative oxidoreductase	BPSL0927	BPSL0927	3.85825	0.0576332	0.905656	0.851745	Q63WG1		electron transfer activity [GO:0009055];metal ion binding [GO:0046872]";"2 iron, 2 sulfur cluster binding [GO:0051537]				25	25	25	82.5	82.5	82.5	38.012	0	320.59	66350000	395	10	27	30	31	11	25	28	26	Q63WG1	By MS/MS	By MS/MS	By MS/MS	By MS/MS	By MS/MS	By MS/MS
17.5889	17.3787	17.7416	15.6709	15.7461	15.9069				+	LFQ intensity delta_tig_LFQ intensity WT	Putative acyl-CoA dehydrogenase	BPSL0061	BPSL0061	3.84882	0.00840678	1.79504	1.59396	Q63YX9		flavin adenine dinucleotide binding [GO:0050660];acyl-CoA dehydrogenase activity [GO:0003995]				18	18	18	64.6	64.6	64.6	41.897	0	81.148	7252100	135	0	17	16	18	3	9	6	7	Q63YX9	By MS/MS	By MS/MS	By MS/MS	By MS/MS	By MS/MS	By MS/MS
18.7528	18.7456	18.6708	18.1186	18.0494	18.1676						dTDP-4-dehydrorhamnose reductase (EC 1.1.1.133)	rmlD BPSL2683	BPSL2683	3.84037	0.155824	0.611208	0.585917	H7C742		dTDP-rhamnose biosynthetic process [GO:0019305];dTDP-4-dehydrorhamnose reductase activity [GO:0008831]				14	14	14	79.5	79.5	79.5	31.613	0	110.55	28590000	158	4	11	10	13	7	10	12	9	H7C742	By MS/MS	By MS/MS	By MS/MS	By MS/MS	By MS/MS	By MS/MS
15.8809	15.8276	16.1198	17.6083	17.4786	17.7437				+	LFQ intensity delta_tig_LFQ intensity WT	Uncharacterized protein	BPSL0751	BPSL0751	3.83664	0.0102878	-1.66743	-1.49142	Q63WY8						23	23	23	77	77	77	45.41	0	162.77	13716000	207	0	6	7	9	9	15	19	16	Q63WY8	By MS/MS	By MS/MS	By MS/MS	By MS/MS	By MS/MS	By MS/MS
17.7277	17.8466	18.0423	15.7658	15.9646	16.1135				+	LFQ intensity delta_tig_LFQ intensity WT	Putative N-ethylmaleimide reductase	BPSS0877	BPSS0877	3.83631	0.00897738	1.92422	1.69353	Q63LY5		oxidoreductase activity [GO:0016491];FMN binding [GO:0010181]				16	16	16	59.2	59.2	59.2	37.538	0	71.894	6553800	125	2	13	12	18	4	5	5	6	Q63LY5	By MS/MS	By MS/MS	By MS/MS	By MS/MS	By MS/MS	By MS/MS
18.9487	19.2387	19.0679	20.5362	20.5391	20.3804				+	LFQ intensity delta_tig_LFQ intensity WT	Putative exported protein	BPSL2874	BPSL2874	3.83555	0.021774	-1.40008	-1.27378	Q63R00						22	22	22	66.1	66.1	66.1	20.832	0	323.31	94275000	391	6	17	17	17	20	30	30	28	Q63R00	By MS/MS	By MS/MS	By MS/MS	By MS/MS	By MS/MS	By MS/MS
15.7787	15.9481	15.7356	16.9145	16.8485	16.7937				+	LFQ intensity delta_tig_LFQ intensity WT	Putative exported protein	BPSL2501	BPSL2501	3.82127	0.0465338	-1.03146	-0.960694	Q63S21						10	10	9	56.1	56.1	53.4	28.221	0	43.716	6417300	113	0	5	8	9	6	10	9	7	Q63S21	By MS/MS	By MS/MS	By MS/MS	By MS/MS	By MS/MS	By MS/MS
19.4006	18.5536	19.5939	11.9981	13.1576	12.828				+	LFQ intensity delta_tig_LFQ intensity WT	Putative membrane protein	BPSS2104	BPSS2104	3.80516	0.01	6.52145	4.43589	Q63IG9	integral component of membrane [GO:0016021]	integral component of membrane [GO:0016021]			TRANSMEM 470 488 Helical. {ECO:0000256|SAM:Phobius}.;TRANSMEM 49 68 Helical. {ECO:0000256|SAM:Phobius}.;TRANSMEM 17 37 Helical. {ECO:0000256|SAM:Phobius}.	49	49	49	53.8	53.8	53.8	132.16	0	242.06	12465000	153	9	37	38	52	2	0	2	1	Q63IG9	By MS/MS	By MS/MS	By MS/MS	By matching	By MS/MS	By MS/MS
15.941	15.8539	15.8333	18.7735	18.7201	18.1758				+	LFQ intensity delta_tig_LFQ intensity WT	Putrescine-binding periplasmic protein	BPSS0077	BPSS0077	3.80036	0.0119279	-2.68036	-2.24527	Q63P70	periplasmic space [GO:0042597]	polyamine binding [GO:0019808];polyamine transport [GO:0015846];periplasmic space [GO:0042597]	SUBCELLULAR LOCATION: Periplasm {ECO:0000256|PIRNR:PIRNR019574}.			13	13	13	47.5	47.5	47.5	38.179	0	65.396	17184000	128	0	2	4	4	9	10	13	9	Q63P70	By MS/MS	By MS/MS	By MS/MS	By MS/MS	By MS/MS	By MS/MS
18.9099	18.8996	18.8569	18.6257	18.5837	18.6114						Tyrosine--tRNA ligase (EC 6.1.1.1) (Tyrosyl-tRNA synthetase) (TyrRS)	tyrS BPSL2904	BPSL2904	3.79937	0.444603	0.281886	0.276253	Q63QX0	cytoplasm [GO:0005737]	ATP binding [GO:0005524];RNA binding [GO:0003723];tyrosine-tRNA ligase activity [GO:0004831];tyrosyl-tRNA aminoacylation [GO:0006437];cytoplasm [GO:0005737]	SUBCELLULAR LOCATION: Cytoplasm {ECO:0000255|HAMAP-Rule:MF_02007}.			34	34	34	81.1	81.1	81.1	45.718	0	269.84	52756000	529	16	35	42	41	27	36	33	34	Q63QX0	By MS/MS	By MS/MS	By MS/MS	By MS/MS	By MS/MS	By MS/MS
15.4599	15.3818	15.5191	16.0605	16.0097	16.0435						Uncharacterized protein	BPSL3017	BPSL3017	3.79048	0.173618	-0.584327	-0.560511	Q63QK5						9	9	9	68.6	68.6	68.6	17.591	0	29.255	2783700	64	0	2	1	4	3	4	4	4	Q63QK5	By MS/MS	By MS/MS	By MS/MS	By MS/MS	By MS/MS	By MS/MS
18.8194	18.78	18.904	18.0197	18.1357	18.1389						Tol-Pal system protein TolQ	tolQ BPSL2761	BPSL2761	3.7877	0.0958742	0.736401	0.698914	Q63RB1	integral component of plasma membrane [GO:0005887]	bacteriocin transport [GO:0043213];cell cycle [GO:0007049];cell division [GO:0051301];integral component of plasma membrane [GO:0005887]	Multi-pass membrane protein {ECO:0000256|HAMAP-Rule:MF_02202}.;SUBCELLULAR LOCATION: Cell inner membrane {ECO:0000256|HAMAP-Rule:MF_02202}		TRANSMEM 167 190 Helical. {ECO:0000256|HAMAP-Rule:MF_02202}.;TRANSMEM 210 232 Helical. {ECO:0000256|HAMAP-Rule:MF_02202}.;TRANSMEM 46 76 Helical. {ECO:0000256|HAMAP-Rule:MF_02202}.	10	10	10	27.9	27.9	27.9	29.006	0	102.84	14496000	128	4	9	9	10	6	7	10	8	Q63RB1	By MS/MS	By MS/MS	By MS/MS	By MS/MS	By MS/MS	By MS/MS
15.6141	15.5409	15.8066	12.9432	12.5351	12.2151				+	LFQ intensity delta_tig_LFQ intensity WT	Putative capsule expression protein	BPSL2770	BPSL2770	3.78693	0.0095	3.08939	2.52171	Q63RA3		carbohydrate derivative metabolic process [GO:1901135];carbohydrate metabolic process [GO:0005975];isomerase activity [GO:0016853];metal ion binding [GO:0046872];carbohydrate derivative binding [GO:0097367]				5	5	5	17.8	17.8	17.8	35.514	0	7.5292	533750	8	0	3	3	2	0	0	0	0	Q63RA3	By MS/MS	By MS/MS	By MS/MS
15.0932	15.1012	15.0172	16.2671	16.0126	16.1718				+	LFQ intensity delta_tig_LFQ intensity WT	Methionine aminopeptidase (MAP) (MetAP) (EC 3.4.11.18) (Peptidase M)	map2 map BPSL2212	BPSL2212	3.78211	0.0414753	-1.07999	-1.00099	Q63SV9		metalloaminopeptidase activity [GO:0070006];protein initiator methionine removal [GO:0070084];metal ion binding [GO:0046872]				8	8	8	34.9	34.9	34.9	29.282	0	34.732	2852800	63	1	1	4	1	2	4	6	3	Q63SV9	By MS/MS	By MS/MS	By MS/MS	By MS/MS	By MS/MS	By MS/MS
16.6709	16.9583	16.7157	15.0499	15.0916	15.3066				+	LFQ intensity delta_tig_LFQ intensity WT	Putative LysR-family transcriptional regulator	BPSS0290	BPSS0290	3.77818	0.0106996	1.6323	1.45799	Q63NK9		DNA binding transcription factor activity [GO:0003700];transcription, DNA-templated [GO:0006351]";"DNA binding [GO:0003677]				14	14	14	43.7	43.7	43.7	37.24	0	30.929	3960200	71	2	9	10	12	1	3	3	2	Q63NK9	By MS/MS	By MS/MS	By MS/MS	By MS/MS	By MS/MS	By MS/MS
20.5316	20.6378	20.7462	12.9646	11.6215	10.7402				+	LFQ intensity delta_tig_LFQ intensity WT	Carbonic anhydrase (EC 4.2.1.1) (Carbonate dehydratase)	BPSL1203	BPSL1203	3.77682	0	8.86315	5.37267	Q63VP1		carbon utilization [GO:0015976];zinc ion binding [GO:0008270];carbonate dehydratase activity [GO:0004089]				14	14	14	79.1	79.1	79.1	22.798	0	92.62	18372000	64	7	20	16	18	0	0	0	1	Q63VP1	By MS/MS	By MS/MS	By MS/MS	By matching	By matching	By MS/MS
21.2245	21.2649	21.2646	20.8333	20.7223	20.7785						Isocitrate dehydrogenase kinase/phosphatase (IDH kinase/phosphatase) (IDHK/P) (EC 2.7.11.5) (EC 3.1.3.-)	aceK BPSL0373	BPSL0373	3.77481	0.243891	0.473279	0.457392	Q63Y16	cytoplasm [GO:0005737]	[isocitrate dehydrogenase (NADP+)] kinase activity [GO:0008772];[isocitrate dehydrogenase (NADP+)] phosphatase activity [GO:0101014];ATP binding [GO:0005524];glucose metabolic process [GO:0006006];glyoxylate cycle [GO:0006097];protein serine/threonine kinase activity [GO:0004674];tricarboxylic acid cycle [GO:0006099];cytoplasm [GO:0005737]	SUBCELLULAR LOCATION: Cytoplasm {ECO:0000255|HAMAP-Rule:MF_00747}.			11	11	11	25.9	25.9	25.9	69.893	0	57.942	60497000	119	2	12	10	9	3	8	12	7	Q63Y16	By MS/MS	By MS/MS	By MS/MS	By MS/MS	By MS/MS	By MS/MS
19.9385	20.2449	19.856	17.6359	17.1307	17.1936				+	LFQ intensity delta_tig_LFQ intensity WT	Putative beta-ketoacyl-ACP synthase	BPSS0483	BPSS0483	3.77042	0.0120364	2.69307	2.2477	Q63N14		fatty acid biosynthetic process [GO:0006633];3-oxoacyl-[acyl-carrier-protein] synthase activity [GO:0004315]				18	18	18	71.5	71.5	71.5	40.489	0	300.04	27993000	230	9	30	36	32	3	13	11	12	Q63N14	By MS/MS	By MS/MS	By MS/MS	By MS/MS	By MS/MS	By MS/MS
17.7921	18.1441	18.0216	16.4105	16.2667	16.1604				+	LFQ intensity delta_tig_LFQ intensity WT	Ureidoglycolate lyase (EC 4.3.2.3) (Ureidoglycolatase)	allA BPSL2115	BPSL2115	3.76355	0.00905019	1.70672	1.51563	Q63T54		allantoin catabolic process [GO:0000256];purine nucleobase catabolic process [GO:0006145];ureidoglycolate lyase activity [GO:0050385];ureidoglycolate hydrolase activity [GO:0004848]				7	7	7	71.2	71.2	71.2	18.497	0	46.968	4664800	62	2	7	7	6	0	5	4	2	Q63T54	By MS/MS	By MS/MS	By MS/MS	By MS/MS	By MS/MS	By MS/MS
17.1567	17.0284	16.9593	17.9743	17.8915	18.0078						ABC transporter, membrane permease	BPSL2610	BPSL2610	3.75954	0.0577252	-0.909688	-0.852279	Q63RR1	plasma membrane [GO:0005886];integral component of membrane [GO:0016021]	plasma membrane [GO:0005886];transmembrane transport [GO:0055085];integral component of membrane [GO:0016021]	Multi-pass membrane protein {ECO:0000256|RuleBase:RU363032}.;SUBCELLULAR LOCATION: Cell membrane {ECO:0000256|RuleBase:RU363032}		TRANSMEM 124 144 Helical. {ECO:0000256|RuleBase:RU363032}.;TRANSMEM 173 198 Helical. {ECO:0000256|RuleBase:RU363032}.;TRANSMEM 231 257 Helical. {ECO:0000256|RuleBase:RU363032}.;TRANSMEM 277 303 Helical. {ECO:0000256|RuleBase:RU363032}.;TRANSMEM 90 112 Helical. {ECO:0000256|RuleBase:RU363032}.;TRANSMEM 32 57 Helical. {ECO:0000256|RuleBase:RU363032}.	5	5	5	17	17	17	33.734	0	20.46	10166000	104	1	6	5	7	8	8	8	8	Q63RR1	By MS/MS	By MS/MS	By MS/MS	By MS/MS	By MS/MS	By MS/MS
16.7289	16.7051	16.9669	18.7275	18.5407	18.3843				+	LFQ intensity delta_tig_LFQ intensity WT	Putative lipoprotein	BPSL2706	BPSL2706	3.75813	0.00790438	-1.75052	-1.54951	Q63RG6						13	13	13	30.8	30.8	30.8	54.503	0	204.92	13482000	153	0	4	3	7	6	13	14	11	Q63RG6	By MS/MS	By MS/MS	By MS/MS	By MS/MS	By MS/MS	By MS/MS
17.6957	17.6988	17.7058	18.1626	18.0828	18.066						Protease associated ATPase ClpB	clpB BPSL3101	BPSL3101	3.75619	0.303466	-0.403669	-0.391931	Q63QC2		peptidase activity [GO:0008233];ATP binding [GO:0005524]				55	55	52	72.7	72.7	69.1	96.609	0	323.31	51669000	656	6	38	37	40	36	47	53	44	Q63QC2	By MS/MS	By MS/MS	By MS/MS	By MS/MS	By MS/MS	By MS/MS
16.6406	16.8195	16.6345	17.7025	17.8916	17.8001				+	LFQ intensity delta_tig_LFQ intensity WT	ABC transporter, substrate binding component	BPSL2615	BPSL2615	3.75571	0.0416293	-1.09984	-1.01684	Q63RQ6						21	21	21	79.7	79.7	79.7	28.339	0	141.48	19126000	177	1	8	9	8	5	15	16	12	Q63RQ6	By MS/MS	By MS/MS	By MS/MS	By MS/MS	By MS/MS	By MS/MS
19.1452	19.0563	20.1423	13.7482	13.0677	12.687				+	LFQ intensity delta_tig_LFQ intensity WT	Uncharacterized protein	BPSS2099	BPSS2099	3.75453	0.00875	6.28031	4.28279	Q63IH4						26	26	24	64.3	64.3	62.2	56.44	0	323.31	14773000	116	7	22	26	38	0	1	0	1	Q63IH4	By MS/MS	By MS/MS	By MS/MS	By MS/MS	By matching	By MS/MS
18.2595	18.3072	18.3348	19.0061	18.9412	18.8615						Putative membrane protein	BPSL3097	BPSL3097	3.7539	0.142753	-0.635785	-0.607109	Q63QC6	integral component of membrane [GO:0016021]	integral component of membrane [GO:0016021]			TRANSMEM 36 57 Helical. {ECO:0000256|SAM:Phobius}.;TRANSMEM 440 461 Helical. {ECO:0000256|SAM:Phobius}.;TRANSMEM 12 30 Helical. {ECO:0000256|SAM:Phobius}.	84	84	84	68.8	68.8	68.8	142.07	0	323.31	114790000	1025	9	60	60	59	42	76	73	69	Q63QC6	By MS/MS	By MS/MS	By MS/MS	By MS/MS	By MS/MS	By MS/MS
17.8209	17.9934	17.6171	16.2189	16.0621	16.2376				+	LFQ intensity delta_tig_LFQ intensity WT	Uncharacterized protein	BPSL1785	BPSL1785	3.74703	0.0107376	1.63758	1.45932	Q63U31		oxidoreductase activity [GO:0016491]				16	16	16	65.1	65.1	65.1	37.396	0	100.21	8449000	151	2	16	16	16	4	10	9	11	Q63U31	By MS/MS	By MS/MS	By MS/MS	By MS/MS	By MS/MS	By MS/MS
18.4149	18.4464	18.1934	19.6306	19.4861	19.5505				+	LFQ intensity delta_tig_LFQ intensity WT	Phosphoheptose isomerase (EC 5.3.1.28) (Sedoheptulose 7-phosphate isomerase)	gmhA BPSL2795	BPSL2795	3.74495	0.0345701	-1.20416	-1.10481	Q93UJ2	cytoplasm [GO:0005737]	capsule polysaccharide biosynthetic process [GO:0045227];carbohydrate derivative binding [GO:0097367];D-glycero-D-manno-heptose 7-phosphate biosynthetic process [GO:2001061];D-sedoheptulose 7-phosphate isomerase activity [GO:0008968];metal ion binding [GO:0046872];cytoplasm [GO:0005737]	SUBCELLULAR LOCATION: Cytoplasm {ECO:0000250}.			13	13	13	79.7	79.7	79.7	20.813	0	320.26	58317000	183	4	7	9	8	10	13	12	14	Q93UJ2	By MS/MS	By MS/MS	By MS/MS	By MS/MS	By MS/MS	By MS/MS
18.5144	18.2635	18.7697	16.4763	16.4479	16.285				+	LFQ intensity delta_tig_LFQ intensity WT	LysR family regulatory protein	BPSL0494	BPSL0494	3.74485	0.00854737	2.1128	1.82484	Q63XP6		DNA binding transcription factor activity [GO:0003700];transcription, DNA-templated [GO:0006351]";"DNA binding [GO:0003677]				15	15	15	64.5	64.5	64.5	33.221	0	82.699	10379000	126	3	16	15	19	3	7	6	5	Q63XP6	By MS/MS	By MS/MS	By MS/MS	By MS/MS	By MS/MS	By MS/MS
22.3933	22.4252	22.5016	23.3558	23.1731	23.2874						Universal stress-related protein	BPSS0032	BPSS0032	3.74242	0.0692187	-0.832113	-0.783359	Q63PB3		response to stress [GO:0006950]				17	17	17	95.5	95.5	95.5	16.571	0	323.31	489150000	451	16	15	18	18	27	35	33	28	Q63PB3	By MS/MS	By MS/MS	By MS/MS	By MS/MS	By MS/MS	By MS/MS
16.5025	16.6241	16.7558	15.3208	15.5093	15.379				+	LFQ intensity delta_tig_LFQ intensity WT	Guanine deaminase (EC 3.5.4.3)	guaD BPSL2541	BPSL2541	3.73534	0.0328961	1.22442	1.1213	Q63RY0		guanine catabolic process [GO:0006147];zinc ion binding [GO:0008270];guanine deaminase activity [GO:0008892]				12	12	12	31.4	31.4	31.4	47.841	0	68.777	3572000	79	0	7	8	15	2	3	5	4	Q63RY0	By MS/MS	By MS/MS	By MS/MS	By MS/MS	By MS/MS	By MS/MS
19.5295	19.9003	19.8117	13.1513	11.9107	13.5974				+	LFQ intensity delta_tig_LFQ intensity WT	Subfamily M23B unassigned peptidase	BPSS0945	BPSS0945	3.73022	0.0116667	6.86072	4.52309	Q63LR7						9	9	9	41.6	41.6	41.6	32.028	0	50.841	4886700	40	1	10	11	10	0	0	1	1	Q63LR7	By MS/MS	By MS/MS	By MS/MS	By matching	By MS/MS	By MS/MS
21.5581	21.6326	21.4794	19.1458	19.359	19.6869				+	LFQ intensity delta_tig_LFQ intensity WT	UTP--glucose-1-phosphate uridylyltransferase (EC 2.7.7.9) (UDP-glucose pyrophosphorylase)	gtaB BPSS1682	BPSS1682	3.72199	0.00897238	2.15949	1.85609	Q63JN5		biosynthetic process [GO:0009058];UDP-glucose metabolic process [GO:0006011];UTP:glucose-1-phosphate uridylyltransferase activity [GO:0003983]				22	22	18	72.9	72.9	65.4	32.64	0	274.46	50696000	276	5	25	38	34	8	15	18	17	Q63JN5	By MS/MS	By MS/MS	By MS/MS	By MS/MS	By MS/MS	By MS/MS
16.1326	16.4397	15.7416	11.0224	9.89804	10.9449				+	LFQ intensity delta_tig_LFQ intensity WT	Putative nitrite reductase [NAD(P)H] (EC 1.7.1.4)	nirB BPSS1243	BPSS1243	3.72188	0.00518519	5.48285	3.87467	Q63KX0		flavin adenine dinucleotide binding [GO:0050660];heme binding [GO:0020037];metal ion binding [GO:0046872];NADP binding [GO:0050661];nitrate assimilation [GO:0042128]";nitrite reductase [NAD(P)H] activity [GO:0008942];"4 iron, 4 sulfur cluster binding [GO:0051539]				18	18	18	30.8	30.8	30.8	92.665	0	53.844	1504100	51	0	14	18	13	0	1	1	1	Q63KX0	By MS/MS	By MS/MS	By MS/MS	By MS/MS	By MS/MS	By MS/MS
15.8426	16.2644	16.352	18.2117	18.3236	18.3374				+	LFQ intensity delta_tig_LFQ intensity WT	Putative lipoprotein	BPSS0226	BPSS0226	3.71802	0.00882609	-2.13792	-1.83953	Q63NS3						23	23	23	64.5	64.5	64.5	49.899	0	197.93	19620000	187	1	2	5	6	11	13	13	13	Q63NS3	By MS/MS	By MS/MS	By MS/MS	By MS/MS	By MS/MS	By MS/MS
24.0549	24.1566	24.1687	22.3178	22.1575	21.809				+	LFQ intensity delta_tig_LFQ intensity WT	Putative acyl-CoA dehydrogenase	BPSL3386	BPSL3386	3.71481	0.00902415	2.03197	1.7601	Q63PJ1		flavin adenine dinucleotide binding [GO:0050660];acyl-CoA dehydrogenase activity [GO:0003995]				20	20	20	45.4	45.4	45.4	59.119	0	77.856	167580000	103	2	16	15	20	1	5	4	4	Q63PJ1	By MS/MS	By MS/MS	By MS/MS	By MS/MS	By MS/MS	By MS/MS
20.3636	20.3543	20.3115	20.5589	20.5581	20.5514						Probable cytosol aminopeptidase (EC 3.4.11.1) (Leucine aminopeptidase) (LAP) (EC 3.4.11.10) (Leucyl aminopeptidase)	pepA BPSL0965	BPSL0965	3.71298	0.543787	-0.213007	-0.209609	Q63WC3	cytoplasm [GO:0005737]	aminopeptidase activity [GO:0004177];manganese ion binding [GO:0030145];metalloexopeptidase activity [GO:0008235];cytoplasm [GO:0005737]	SUBCELLULAR LOCATION: Cytoplasm {ECO:0000255|HAMAP-Rule:MF_00181}.			44	44	44	88.7	88.7	88.7	52.652	0	323.31	179550000	645	21	36	42	44	34	48	43	45	Q63WC3	By MS/MS	By MS/MS	By MS/MS	By MS/MS	By MS/MS	By MS/MS
20.014	19.899	19.9635	19.4474	19.3882	19.3533						33 kDa chaperonin	BPSL2267	BPSL2267	3.69891	0.185981	0.562481	0.53921	Q63SQ3	cytoplasm [GO:0005737]	protein folding [GO:0006457];unfolded protein binding [GO:0051082];cytoplasm [GO:0005737]	SUBCELLULAR LOCATION: Cytoplasm {ECO:0000256|SAAS:SAAS00961622}.			23	23	23	75.6	75.6	75.6	34.932	0	269.5	27889000	230	4	19	20	20	8	14	13	11	Q63SQ3	By MS/MS	By MS/MS	By MS/MS	By MS/MS	By MS/MS	By MS/MS
12.2053	11.7483	12.2485	19.6075	18.4261	20.2866				+	LFQ intensity delta_tig_LFQ intensity WT	Flagellin	fliC BPSL3319	BPSL3319	3.69608	0.014	-7.3727	-4.7061	H7C7G3	extracellular region [GO:0005576];bacterial-type flagellum filament [GO:0009420]	bacterial-type flagellum-dependent cell motility [GO:0071973];extracellular region [GO:0005576];structural molecule activity [GO:0005198];bacterial-type flagellum filament [GO:0009420]	SUBCELLULAR LOCATION: Secreted {ECO:0000256|RuleBase:RU362073}. Bacterial flagellum {ECO:0000256|RuleBase:RU362073}.			10	10	10	52.8	52.8	52.8	39.256	0	323.31	31901000	145	0	0	0	0	13	18	10	15	H7C7G3			By matching	By MS/MS	By MS/MS	By MS/MS
18.8437	18.9956	18.6295	15.9944	15.2869	15.3265				+	LFQ intensity delta_tig_LFQ intensity WT	Putative peptide synthase regulatory protein	BPSS0309	BPSS0309	3.69432	0.00859259	3.28701	2.62355	Q63NJ0		oxidoreductase activity [GO:0016491]				15	15	15	51.3	51.3	51.3	39.83	0	78.566	6392500	64	3	15	13	15	3	3	3	3	Q63NJ0	By MS/MS	By MS/MS	By MS/MS	By MS/MS	By MS/MS	By MS/MS
19.1201	19.1196	19.1746	18.7401	18.6394	18.668						Putative glycosyl transferase	wbiC BPSL2678	BPSL2678	3.69254	0.256436	0.455606	0.440162	H7C782		transferase activity [GO:0016740]				20	20	20	63.2	63.2	63.2	33.552	0	198.9	42942000	331	10	23	24	26	14	19	24	19	H7C782	By MS/MS	By MS/MS	By MS/MS	By MS/MS	By MS/MS	By MS/MS
17.3248	17.339	17.377	18.2564	18.1439	18.0492						Uncharacterized protein	BPSL3098	BPSL3098	3.69177	0.0760888	-0.802877	-0.756104	Q63QC5						13	13	13	51.1	51.1	51.1	36.141	0	109.46	18490000	186	0	10	12	13	7	13	15	16	Q63QC5	By MS/MS	By MS/MS	By MS/MS	By MS/MS	By MS/MS	By MS/MS
15.1364	15.0657	14.6227	12.127	12.4705	12.0166				+	LFQ intensity delta_tig_LFQ intensity WT	Putative lipoprotein	BPSL1043	BPSL1043	3.69098	0.0121468	2.73689	2.26008	Q63W46						2	2	2	16.4	16.4	16.4	18.789	0	10.51	200190	8	1	2	2	2	0	0	0	0	Q63W46	By MS/MS	By MS/MS	By MS/MS		By matching
18.0885	18.1405	18.0172	16.6843	16.6862	16.353				+	LFQ intensity delta_tig_LFQ intensity WT	Uncharacterized protein	BPSL2118	BPSL2118	3.68849	0.0171056	1.50755	1.35039	Q63T51		carbohydrate metabolic process [GO:0005975]";"hydrolase activity, acting on carbon-nitrogen (but not peptide) bonds [GO:0016810]				13	13	13	47	47	47	36.672	0	47.805	9313300	115	1	14	15	16	2	6	6	5	Q63T51	By MS/MS	By MS/MS	By MS/MS	By MS/MS	By MS/MS	By MS/MS
18.156	18.1831	18.1527	17.8967	17.9224	17.8583						Uncharacterized protein	BPSL3110	BPSL3110	3.68787	0.461548	0.271463	0.265889	Q63QB3						22	22	22	57.6	57.6	57.6	49.758	0	150.99	21799000	235	1	16	15	20	11	14	19	14	Q63QB3	By MS/MS	By MS/MS	By MS/MS	By MS/MS	By MS/MS	By MS/MS
18.2916	18.1217	18.1555	19.1579	19.0802	19.0016						Response regulator protein	BPSS0835	BPSS0835	3.68679	0.0615259	-0.890309	-0.833	Q63M25	intracellular [GO:0005622]	DNA binding [GO:0003677];phosphorelay signal transduction system [GO:0000160];regulation of transcription, DNA-templated [GO:0006355];transcription, DNA-templated [GO:0006351]";"intracellular [GO:0005622]				15	15	10	80.9	80.9	59.5	23.641	0	132.94	31538000	239	3	15	14	14	14	17	16	16	Q63M25	By MS/MS	By MS/MS	By MS/MS	By MS/MS	By MS/MS	By MS/MS
19.9469	19.4417	19.8171	21.7114	21.6852	21.7838				+	LFQ intensity delta_tig_LFQ intensity WT	Uncharacterized protein	BPSL0349	BPSL0349	3.68212	0.00864815	-1.99154	-1.72529	Q63Y39						13	13	13	74.6	74.6	74.6	20.266	0	323.31	178250000	283	4	11	10	12	15	22	24	17	Q63Y39	By MS/MS	By MS/MS	By MS/MS	By MS/MS	By MS/MS	By MS/MS
16.0064	15.8238	16.0912	16.9827	17.0281	17.005				+	LFQ intensity delta_tig_LFQ intensity WT	Alanine dehydrogenase (EC 1.4.1.1)	ald BPSS1090	BPSS1090	3.68133	0.0470168	-1.03146	-0.955088	Q63LB8		L-alanine catabolic process [GO:0042853];nucleotide binding [GO:0000166];alanine dehydrogenase activity [GO:0000286]				16	16	16	55.3	55.3	55.3	38.368	0	57.293	9363300	177	1	4	7	7	9	9	14	13	Q63LB8	By MS/MS	By MS/MS	By MS/MS	By MS/MS	By MS/MS	By MS/MS
19.5181	19.3743	19.7407	10.5077	9.84674	12.1038				+	LFQ intensity delta_tig_LFQ intensity WT	Probable non-ribosomal peptide synthetase	BPSS1634	BPSS1634	3.67637	0	8.72495	5.19851	Q63JT0		metabolic process [GO:0008152];phosphopantetheine binding [GO:0031177];catalytic activity [GO:0003824]				143	56	56	63.1	31.1	31.1	362.97	0	323.31	15555000	190	8	46	59	65	0	2	0	2	Q63JT0	By MS/MS	By MS/MS	By MS/MS	By MS/MS	By matching	By MS/MS
18.4325	18.6496	18.7923	15.9624	15.8784	16.4176				+	LFQ intensity delta_tig_LFQ intensity WT	Putative lipopolysaccharide biosynthesys-related glycosyltransferase	BPSS1684	BPSS1684	3.67565	0.0119365	2.53864	2.12002	Q63JN3		transferase activity [GO:0016740]				42	42	42	65.9	65.9	65.9	89.86	0	159.76	16765000	269	6	32	38	46	6	9	11	16	Q63JN3	By MS/MS	By MS/MS	By MS/MS	By MS/MS	By MS/MS	By MS/MS
11.6987	12.4096	12.4941	18.0869	17.3288	18.6525				+	LFQ intensity delta_tig_LFQ intensity WT	Putative methyl-accepting chemotaxis protein;Putative methyl-accepting chemotaxis transmembrane protein	BPSL1611;BPSS0933;BPSS1218	BPSL1611;BPSS0933;BPSS1218	3.65271	0.00666667	-5.82197	-3.99042	Q63LS9;Q63KZ5;Q63UI9	integral component of membrane [GO:0016021]	chemotaxis [GO:0006935];signal transduction [GO:0007165];transmembrane signaling receptor activity [GO:0004888];integral component of membrane [GO:0016021]			TRANSMEM 193 217 Helical. {ECO:0000256|SAM:Phobius}.;TRANSMEM 14 34 Helical. {ECO:0000256|SAM:Phobius}.;TRANSMEM 172 195 Helical. {ECO:0000256|SAM:Phobius}.;TRANSMEM 191 210 Helical. {ECO:0000256|SAM:Phobius}.	22	20	20	50.6	43.2	43.2	54.86	0	136.52	11856000	197	0	0	0	0	13	17	16	22	Q63LS9	By matching	By matching	By matching	By MS/MS	By MS/MS	By MS/MS
14.5413	14.1519	14.0735	16.4087	16.1658	16.3612				+	LFQ intensity delta_tig_LFQ intensity WT	Muconolactone Delta-isomerase (MIase) (EC 5.3.3.4)	catC BPSS1893	BPSS1893	3.64719	0.00906796	-2.05637	-1.7687	Q63J23		beta-ketoadipate pathway [GO:0042952];muconolactone delta-isomerase activity [GO:0016159]				5	5	5	59.4	59.4	59.4	11.096	0	43.578	2166900	51	0	3	2	2	2	4	4	4	Q63J23	By MS/MS	By MS/MS	By MS/MS	By MS/MS	By MS/MS	By MS/MS
17.8605	18.2599	17.7128	20.3079	20.1845	20.5158				+	LFQ intensity delta_tig_LFQ intensity WT	Putative outer membrane copper receptor	BPSS1742	BPSS1742	3.64097	0.0103014	-2.39166	-2.01004	Q63JH4	integral component of membrane [GO:0016021];cell outer membrane [GO:0009279]	integral component of membrane [GO:0016021];cell outer membrane [GO:0009279]	SUBCELLULAR LOCATION: Cell outer membrane {ECO:0000256|RuleBase:RU003357, ECO:0000256|SAAS:SAAS01009251}.			44	44	44	65	65	65	80.457	0	323.31	99967000	546	4	21	25	19	31	44	44	46	Q63JH4	By MS/MS	By MS/MS	By MS/MS	By MS/MS	By MS/MS	By MS/MS
16.8813	16.8342	17.2305	15.3961	15.4311	15.3728				+	LFQ intensity delta_tig_LFQ intensity WT	Putative membrane protein	BPSL1547	BPSL1547	3.63339	0.0136938	1.58198	1.40478	Q63UP9	integral component of membrane [GO:0016021]	integral component of membrane [GO:0016021]			TRANSMEM 12 32 Helical. {ECO:0000256|SAM:Phobius}.	22	22	22	40.9	40.9	40.9	85.556	0	69.308	5725100	103	1	11	11	17	2	6	6	6	Q63UP9	By MS/MS	By MS/MS	By MS/MS	By MS/MS	By MS/MS	By MS/MS
18.0279	18.2763	18.2278	16.882	16.8953	17.0741				+	LFQ intensity delta_tig_LFQ intensity WT	Putative membrane attached glycosyl hydrolase	BPSL2015	BPSL2015	3.6295	0.0331754	1.22684	1.11729	Q63TF3		carbohydrate metabolic process [GO:0005975]";"hydrolase activity, hydrolyzing O-glycosyl compounds [GO:0004553]				25	25	24	46.6	46.6	45.6	73.125	0	145.03	13003000	210	4	19	25	23	7	10	12	10	Q63TF3	By MS/MS	By MS/MS	By MS/MS	By MS/MS	By MS/MS	By MS/MS
15.9001	15.9366	16.0084	15.2692	15.1495	15.3042						Putative exported protein	BPSS0724	BPSS0724	3.62711	0.109206	0.707361	0.669462	Q63MD4						4	4	4	37.4	37.4	37.4	14.261	0	7.1288	1275000	31	1	2	3	3	1	1	1	2	Q63MD4	By MS/MS	By MS/MS	By MS/MS	By MS/MS	By MS/MS	By MS/MS
16.2374	15.9766	16.2286	17.2255	17.2328	17.2981				+	LFQ intensity delta_tig_LFQ intensity WT	Putative membrane protein	BPSL1446	BPSL1446	3.62386	0.0412097	-1.10463	-1.01475	Q63UZ8	integral component of membrane [GO:0016021]	integral component of membrane [GO:0016021]			TRANSMEM 116 142 Helical. {ECO:0000256|SAM:Phobius}.;TRANSMEM 20 39 Helical. {ECO:0000256|SAM:Phobius}.	3	3	3	24.1	24.1	24.1	19.407	0	19.337	4281900	35	0	2	2	1	2	1	3	1	Q63UZ8	By MS/MS	By MS/MS	By MS/MS	By MS/MS	By MS/MS	By MS/MS
16.7358	17.438	16.3743	12.5776	12.1029	12.6308				+	LFQ intensity delta_tig_LFQ intensity WT	Putative L-ornithine 5-monooxygenase	BPSL1776	BPSL1776	3.62048	0.0054	4.41228	3.25749	Q63U40		monooxygenase activity [GO:0004497]				16	16	16	56	56	56	50.994	0	118.5	3467900	37	1	8	16	12	0	0	0	0	Q63U40	By MS/MS	By MS/MS	By MS/MS
12.4155	12.9572	12.5794	14.6237	14.7612	14.658				+	LFQ intensity delta_tig_LFQ intensity WT	Putative secreted substrate binding protein	BPSL3284	BPSL3284	3.59464	0.00885308	-2.03023	-1.74177	Q63PT8		amino acid transport [GO:0006865]				10	2	2	24.5	10	10	39.76	0	43.696	429160	21	0	0	1	1	1	2	2	2	Q63PT8	By matching	By MS/MS	By MS/MS	By MS/MS	By MS/MS	By MS/MS
18.9855	19.1124	18.9944	19.988	20.0495	19.8348						High-potential iron-sulfur protein (HiPIP)	BPSL0247	BPSL0247	3.58953	0.0557398	-0.926669	-0.86136	Q63YE1		aerobic electron transport chain [GO:0019646]";electron transfer activity [GO:0009055];metal ion binding [GO:0046872];"4 iron, 4 sulfur cluster binding [GO:0051539]				7	7	7	63.5	63.5	63.5	10.746	0	112.43	41390000	126	3	5	6	7	8	8	8	7	Q63YE1	By MS/MS	By MS/MS	By MS/MS	By MS/MS	By MS/MS	By MS/MS
20.4668	20.5169	20.2984	19.4556	19.2618	19.2944				+	LFQ intensity delta_tig_LFQ intensity WT	Putative non-ribosomal peptide/polyketide synthase	BPSS1174	BPSS1174	3.58924	0.0413937	1.0901	1.00082	Q63L34		metabolic process [GO:0008152];catalytic activity [GO:0003824]				104	104	104	72.5	72.5	72.5	165.89	0	323.31	174510000	1367	42	118	131	120	65	90	95	103	Q63L34	By MS/MS	By MS/MS	By MS/MS	By MS/MS	By MS/MS	By MS/MS
19.6234	19.7141	19.828	21.5273	21.3525	21.1167				+	LFQ intensity delta_tig_LFQ intensity WT	Uncharacterized protein	BPSL1067	BPSL1067	3.57523	0.0124533	-1.61036	-1.42148	Q63W26						7	7	7	67.5	67.5	67.5	16.225	0	191.86	76263000	194	5	9	11	12	8	13	16	13	Q63W26	By MS/MS	By MS/MS	By MS/MS	By MS/MS	By MS/MS	By MS/MS
19.1721	19.5501	19.1817	17.2578	16.839	16.7866				+	LFQ intensity delta_tig_LFQ intensity WT	Putative exported protein	BPSS0482	BPSS0482	3.56531	0.0094	2.34017	1.95957	Q63N15		metabolic process [GO:0008152];catalytic activity [GO:0003824]				15	15	15	73.6	73.6	73.6	30.557	0	222.33	22639000	232	13	21	23	20	6	15	16	13	Q63N15	By MS/MS	By MS/MS	By MS/MS	By MS/MS	By MS/MS	By MS/MS
19.4692	19.45	19.3634	20.0336	19.9237	20.012						Periplasmic serine endoprotease DegP-like (EC 3.4.21.107)	BPSL2433	BPSL2433	3.56076	0.186872	-0.562216	-0.537087	Q63S92	periplasmic space [GO:0042597]	serine-type endopeptidase activity [GO:0004252];periplasmic space [GO:0042597]	SUBCELLULAR LOCATION: Periplasm {ECO:0000256|RuleBase:RU364067}.			34	34	34	74	74	74	50.682	0	323.31	164920000	530	16	33	28	27	33	38	42	37	Q63S92	By MS/MS	By MS/MS	By MS/MS	By MS/MS	By MS/MS	By MS/MS
18.7029	18.8866	18.9595	17.9054	17.7849	17.8242				+	LFQ intensity delta_tig_LFQ intensity WT	Ribonucleoside-diphosphate reductase subunit beta (EC 1.17.4.1)	nrdB BPSL2991	BPSL2991	3.56027	0.0488686	1.01153	0.932968	Q63QN3	integral component of membrane [GO:0016021]	deoxyribonucleotide biosynthetic process [GO:0009263];DNA replication [GO:0006260]";metal ion binding [GO:0046872];ribonucleoside-diphosphate reductase activity, thioredoxin disulfide as acceptor [GO:0004748];"integral component of membrane [GO:0016021]			TRANSMEM 187 209 Helical. {ECO:0000256|SAM:Phobius}.	16	16	16	53.7	53.7	53.7	40.426	0	219.66	25883000	232	6	17	21	20	8	14	16	15	Q63QN3	By MS/MS	By MS/MS	By MS/MS	By MS/MS	By MS/MS	By MS/MS
20.8848	20.8434	20.8752	21.0958	21.0675	21.1159						Putative D-beta-hydroxybutyrate dehydrogenase	BPSS0354	BPSS0354	3.55468	0.526138	-0.225284	-0.221124	Q63NE5		3-hydroxybutyrate dehydrogenase activity [GO:0003858]				24	24	2	90.8	90.8	8	27.492	0	323.31	187800000	693	17	38	44	49	29	45	46	45	Q63NE5	By MS/MS	By MS/MS	By MS/MS	By MS/MS	By MS/MS	By MS/MS
17.2368	17.5725	17.6416	19.1393	19.4331	19.3433				+	LFQ intensity delta_tig_LFQ intensity WT	Putative sugar ABC transport system, lipoprotein	BPSS0140	BPSS0140	3.5532	0.00823237	-1.82161	-1.58089	Q63P08						18	18	18	77.1	77.1	77.1	32.862	0	231.17	29186000	183	1	6	6	6	12	11	18	16	Q63P08	By MS/MS	By MS/MS	By MS/MS	By MS/MS	By MS/MS	By MS/MS
16.0312	16.1281	16.2109	15.3824	15.2262	15.2905						Phosphatase NudJ (EC 3.6.1.-)	nudJ BPSL2888	BPSL2888	3.55188	0.0718968	0.823715	0.770613	Q63QY6		thiamine-pyrophosphatase activity [GO:0004787];nucleoside-triphosphatase activity [GO:0017111]				8	8	8	65.7	65.7	65.7	18.671	0	52.03	2793100	62	2	3	6	9	2	3	4	3	Q63QY6	By MS/MS	By MS/MS	By MS/MS	By MS/MS	By MS/MS	By MS/MS
19.4133	19.4125	19.2767	20.9318	20.6618	20.5876				+	LFQ intensity delta_tig_LFQ intensity WT	Peptidyl-prolyl cis-trans isomerase (PPIase) (EC 5.2.1.8)	ppiA BPSL2245	BPSL2245	3.54769	0.0241058	-1.35956	-1.22042	Q63SS6		protein folding [GO:0006457];peptidyl-prolyl cis-trans isomerase activity [GO:0003755]				21	21	21	81.2	81.2	81.2	20.392	0	264.06	135680000	361	12	16	18	18	28	23	25	26	Q63SS6	By MS/MS	By MS/MS	By MS/MS	By MS/MS	By MS/MS	By MS/MS
19.6298	19.4554	19.4553	18.3162	18.1622	17.9749				+	LFQ intensity delta_tig_LFQ intensity WT	Probable allantoicase 1 (EC 3.5.3.4) (Allantoate amidinohydrolase 1)	alc1 BPSL2116	BPSL2116	3.54322	0.024234	1.3624	1.22237	Q63T53		allantoin catabolic process [GO:0000256];purine nucleobase metabolic process [GO:0006144];allantoicase activity [GO:0004037]				30	30	28	94.1	94.1	91.4	37.074	0	128.14	36150000	266	5	31	28	28	7	15	16	14	Q63T53	By MS/MS	By MS/MS	By MS/MS	By MS/MS	By MS/MS	By MS/MS
17.8361	17.8437	17.9172	18.4456	18.5254	18.6169						Putative thiolase	BPSL1426	BPSL1426	3.54204	0.13026	-0.663641	-0.628543	Q63V18		metabolic process [GO:0008152]";"transferase activity, transferring acyl groups other than amino-acyl groups [GO:0016747]				21	21	21	70.4	70.4	70.4	40.859	0	323.31	40941000	308	9	14	17	21	11	18	23	20	Q63V18	By MS/MS	By MS/MS	By MS/MS	By MS/MS	By MS/MS	By MS/MS
15.6216	15.7826	15.8549	14.6989	14.6355	14.47				+	LFQ intensity delta_tig_LFQ intensity WT	Putative O-antigen acetylase	wbiA BPSL2680	BPSL2680	3.54005	0.0380043	1.1516	1.04976	H7C778	integral component of membrane [GO:0016021]	transferase activity, transferring acyl groups other than amino-acyl groups [GO:0016747]";"integral component of membrane [GO:0016021]			TRANSMEM 122 142 Helical. {ECO:0000256|SAM:Phobius}.;TRANSMEM 198 219 Helical. {ECO:0000256|SAM:Phobius}.;TRANSMEM 226 247 Helical. {ECO:0000256|SAM:Phobius}.;TRANSMEM 283 299 Helical. {ECO:0000256|SAM:Phobius}.;TRANSMEM 335 354 Helical. {ECO:0000256|SAM:Phobius}.;TRANSMEM 360 382 Helical. {ECO:0000256|SAM:Phobius}.;TRANSMEM 83 101 Helical. {ECO:0000256|SAM:Phobius}.;TRANSMEM 49 71 Helical. {ECO:…	6	6	6	18	18	18	45.682	0	30.743	1364900	53	1	5	7	5	0	3	4	2	H7C778	By MS/MS	By MS/MS	By MS/MS	By MS/MS	By MS/MS	By MS/MS
16.6355	17.1058	16.6066	19.4179	19.017	19.433				+	LFQ intensity delta_tig_LFQ intensity WT	Putative exported protein	BPSL2703	BPSL2703	3.53713	0.0113939	-2.50663	-2.06899	Q63RG9						3	3	3	35.1	35.1	35.1	17.39	0	99.342	15138000	68	1	3	3	3	2	8	5	6	Q63RG9	By MS/MS	By MS/MS	By MS/MS	By MS/MS	By MS/MS	By MS/MS
18.2709	18.4607	18.4391	17.2595	17.4688	17.4032				+	LFQ intensity delta_tig_LFQ intensity WT	FMN-dependent NADH-azoreductase (EC 1.7.-.-) (Azo-dye reductase) (FMN-dependent NADH-azo compound oxidoreductase)	azoR BPSL3056	BPSL3056	3.52422	0.0487796	1.01308	0.932731	Q63QG7		oxidoreductase activity, acting on other nitrogenous compounds as donors [GO:0016661]				12	12	12	72.7	72.7	72.7	20.861	0	124.01	16537000	128	4	9	11	11	5	6	8	10	Q63QG7	By MS/MS	By MS/MS	By MS/MS	By MS/MS	By MS/MS	By MS/MS
17.4305	17.3194	17.4107	16.828	16.7029	16.8073						Putative hydrolase protein	BPSL0679	BPSL0679	3.52387	0.162424	0.607484	0.57764	Q63X58		metabolic process [GO:0008152];hydrolase activity [GO:0016787]				12	12	12	60.5	60.5	60.5	24.449	0	45.08	11449000	134	2	11	13	12	6	7	8	8	Q63X58	By MS/MS	By MS/MS	By MS/MS	By MS/MS	By MS/MS	By MS/MS
17.0449	17.1684	17.2662	16.0079	15.8919	16.1473				+	LFQ intensity delta_tig_LFQ intensity WT	Putative Cof-family hydrolase	BPSL3315	BPSL3315	3.5165	0.0387149	1.14412	1.04226	Q63PQ8		hydrolase activity [GO:0016787]				13	13	13	63.6	63.6	63.6	30.641	0	56.46	5206400	114	1	10	12	13	2	8	9	6	Q63PQ8	By MS/MS	By MS/MS	By MS/MS	By MS/MS	By MS/MS	By MS/MS
19.0857	19.1809	19.2079	21.0899	20.9142	20.6055				+	LFQ intensity delta_tig_LFQ intensity WT	Periplasmic serine endoprotease DegP-like (EC 3.4.21.107)	BPSL0808	BPSL0808	3.51487	0.0103259	-1.71172	-1.49319	Q63WT3	periplasmic space [GO:0042597]	serine-type endopeptidase activity [GO:0004252];periplasmic space [GO:0042597]	SUBCELLULAR LOCATION: Periplasm {ECO:0000256|RuleBase:RU364067}.			29	29	29	69.1	69.1	69.1	49.142	0	323.31	211090000	576	10	20	27	27	32	43	42	35	Q63WT3	By MS/MS	By MS/MS	By MS/MS	By MS/MS	By MS/MS	By MS/MS
17.8746	18.276	17.8856	15.9762	15.5658	15.9462				+	LFQ intensity delta_tig_LFQ intensity WT	Putative siderophore biosynthesis related protein	BPSL1774	BPSL1774	3.51398	0.00877838	2.18268	1.83926	Q63U42		biosynthetic process [GO:0009058]";"hydroxymethyl-, formyl- and related transferase activity [GO:0016742]				17	17	17	53	53	53	30.999	0	127.26	8757600	151	5	18	22	19	7	6	7	8	Q63U42	By MS/MS	By MS/MS	By MS/MS	By MS/MS	By MS/MS	By MS/MS
18.4779	18.4074	19.0362	20.9845	20.9436	20.971				+	LFQ intensity delta_tig_LFQ intensity WT	Uncharacterized protein	BPSS1102	BPSS1102	3.51146	0.00900599	-2.3259	-1.93944	Q63LA6						22	22	22	76.2	76.2	76.2	29.519	0	323.31	214860000	493	2	20	22	24	26	38	38	35	Q63LA6	By MS/MS	By MS/MS	By MS/MS	By MS/MS	By MS/MS	By MS/MS
21.0524	20.6721	20.7554	22.1969	22.2479	22.3474				+	LFQ intensity delta_tig_LFQ intensity WT	Uncharacterized protein	BPSL3105	BPSL3105	3.50556	0.0214743	-1.43748	-1.27937	Q63QB8						18	18	18	97	97	97	18.334	0	323.31	198450000	418	3	20	18	24	22	24	29	32	Q63QB8	By MS/MS	By MS/MS	By MS/MS	By MS/MS	By MS/MS	By MS/MS
18.7955	18.783	18.6267	17.8336	17.867	17.9904						Putative acetyltransferase	BPSL1713	BPSL1713	3.50106	0.0695698	0.838058	0.781596	Q63UA3		transferase activity [GO:0016740]				13	13	13	62.6	62.6	62.6	21.462	0	66.926	21309000	129	1	10	11	11	5	9	10	10	Q63UA3	By MS/MS	By MS/MS	By MS/MS	By MS/MS	By MS/MS	By MS/MS
15.2695	15.7855	15.3875	17.9268	17.5442	17.9106				+	LFQ intensity delta_tig_LFQ intensity WT	Putative lipoprotein	BPSL3336	BPSL3336	3.49654	0.00895238	-2.31305	-1.92768	Q63PN7	outer membrane-bounded periplasmic space [GO:0030288]	outer membrane-bounded periplasmic space [GO:0030288]				11	11	11	50.7	50.7	50.7	23.673	0	146.1	8468700	94	0	2	3	3	5	7	8	8	Q63PN7	By MS/MS	By MS/MS	By MS/MS	By MS/MS	By MS/MS	By MS/MS
17.2175	18.4383	18.4335	12.2052	12.122	12.9541				+	LFQ intensity delta_tig_LFQ intensity WT	Putative type IV pilus biosynthesis protein	pilQ BPSS1597	BPSS1597	3.49486	0.00482759	5.60267	3.77357	Q63JW7						8	8	8	23.7	23.7	23.7	58.296	0	19.435	5723100	13	0	1	4	6	0	0	0	0	Q63JW7	By MS/MS	By MS/MS	By MS/MS	By matching	By matching	By matching
18.7108	18.729	18.3921	15.9972	16.0351	16.5503				+	LFQ intensity delta_tig_LFQ intensity WT	Putative kinase	BPSL1719	BPSL1719	3.49329	0.0100267	2.41644	1.99829	Q63U97		kinase activity [GO:0016301];ATP binding [GO:0005524]				13	13	13	55.7	55.7	55.7	33.035	0	57.191	5174300	61	2	10	12	9	3	3	4	6	Q63U97	By MS/MS	By MS/MS	By MS/MS	By MS/MS	By MS/MS	By MS/MS
20.401	20.7867	21.1	15.7788	15.6319	16.7632				+	LFQ intensity delta_tig_LFQ intensity WT	Probable non-ribosomal peptide synthetase	BPSS1633	BPSS1633	3.48815	0.00378378	4.70457	3.33982	Q63JT1		metabolic process [GO:0008152];phosphopantetheine binding [GO:0031177];catalytic activity [GO:0003824]				171	102	87	55.9	30.7	26.2	487.74	0	323.31	24594000	339	8	84	103	100	1	5	4	7	Q63JT1	By MS/MS	By MS/MS	By MS/MS	By MS/MS	By MS/MS	By MS/MS
19.4615	19.3365	19.6107	16.7431	16.691	17.3364				+	LFQ intensity delta_tig_LFQ intensity WT	Putative non-ribosomal peptide synthase	BPSS1815	BPSS1815	3.48421	0.0116589	2.54606	2.0841	Q63JA3	integral component of membrane [GO:0016021]	ligase activity [GO:0016874];metabolic process [GO:0008152];integral component of membrane [GO:0016021]			TRANSMEM 64 83 Helical. {ECO:0000256|SAM:Phobius}.	24	24	24	55	55	55	58.167	0	97.434	10778000	106	3	21	19	19	2	3	2	6	Q63JA3	By MS/MS	By MS/MS	By MS/MS	By MS/MS	By MS/MS	By MS/MS
18.9791	18.8425	18.9954	20.126	20.1408	19.8817				+	LFQ intensity delta_tig_LFQ intensity WT	Cytochrome c1	petC BPSL3121	BPSL3121	3.4788	0.0409619	-1.11055	-1.01236	Q63QA4	integral component of membrane [GO:0016021]	electron transfer activity [GO:0009055];heme binding [GO:0020037];metal ion binding [GO:0046872];integral component of membrane [GO:0016021]			TRANSMEM 225 243 Helical. {ECO:0000256|SAM:Phobius}.	14	14	14	58.3	58.3	58.3	28.618	0	323.31	55210000	273	3	15	15	18	14	19	20	15	Q63QA4	By MS/MS	By MS/MS	By MS/MS	By MS/MS	By MS/MS	By MS/MS
16.009	16.2276	16.2205	17.1723	17.0814	17.0325						Cyclohexadienyl dehydratase (EC 4.2.1.51)	pheC BPSL3392	BPSL3392	3.47447	0.0548344	-0.943047	-0.871115	Q63PI4		prephenate dehydratase activity [GO:0004664]				11	11	11	55.9	55.9	55.9	28.889	0	122.45	7523200	99	1	3	6	7	3	6	10	6	Q63PI4	By MS/MS	By MS/MS	By MS/MS	By MS/MS	By MS/MS	By MS/MS
16.0179	15.9808	16.0356	17.6008	17.3075	17.2054				+	LFQ intensity delta_tig_LFQ intensity WT	Putative fimbrial assembly chaperone	BPSL1627	BPSL1627	3.46699	0.0248901	-1.35983	-1.21457	Q63UH5	outer membrane-bounded periplasmic space [GO:0030288]	cell wall organization [GO:0071555];chaperone-mediated protein folding [GO:0061077];pilus organization [GO:0043711];outer membrane-bounded periplasmic space [GO:0030288]				11	11	11	44.1	44.1	44.1	27.24	0	52.577	7186100	102	0	2	5	4	4	8	7	9	Q63UH5	By MS/MS	By MS/MS	By MS/MS	By MS/MS	By MS/MS	By MS/MS
17.5938	17.5562	17.3554	18.4423	18.5051	18.3763						Uncharacterized protein	BPSL0213	BPSL0213	3.46254	0.0547652	-0.939461	-0.867589	Q63YH3						15	15	15	50.5	50.5	50.5	33.204	0	95.233	16969000	100	2	5	6	6	6	8	9	7	Q63YH3	By MS/MS	By MS/MS	By MS/MS	By MS/MS	By MS/MS	By MS/MS
16.1879	16.2576	16.3019	17.1691	17.4441	17.2188				+	LFQ intensity delta_tig_LFQ intensity WT	Putative glycosyl transferase	BPSS0424	BPSS0424	3.45854	0.0478456	-1.0282	-0.942538	Q63N71		transferase activity [GO:0016740]				10	10	10	40.2	40.2	40.2	39.32	0	53.233	13286000	57	0	1	2	1	2	4	6	3	Q63N71	By MS/MS	By MS/MS	By MS/MS	By MS/MS	By MS/MS	By MS/MS
20.0087	20.1228	20.1115	20.69	20.7812	20.6395						Uncharacterized protein	BPSL1964	BPSL1964	3.45672	0.153622	-0.622591	-0.590084	Q63TK4						16	16	16	89.6	89.6	89.6	17.445	0	182.14	120850000	278	7	17	13	16	16	18	19	17	Q63TK4	By MS/MS	By MS/MS	By MS/MS	By MS/MS	By MS/MS	By MS/MS
14.9028	15.1443	15.0373	15.9243	15.8952	15.8258						Putative LysR family transcriptional regulator	BPSL1074;BPSS1253	BPSL1074;BPSS1253	3.45226	0.0683274	-0.853651	-0.793552	Q63KW0;Q63W19		DNA binding transcription factor activity [GO:0003700];transcription, DNA-templated [GO:0006351]";"DNA binding [GO:0003677]				15	15	15	54.5	54.5	54.5	36.145	0	40.446	4302600	93	0	2	4	5	1	9	8	6	Q63KW0	By MS/MS	By MS/MS	By MS/MS	By MS/MS	By MS/MS	By MS/MS
19.1366	19.3243	18.887	17.1243	16.6058	16.6846				+	LFQ intensity delta_tig_LFQ intensity WT	Uncharacterized protein	BPSS0509	BPSS0509	3.45173	0.00884706	2.31106	1.91774	Q63MY9		phosphoenolpyruvate mutase activity [GO:0050188]				38	38	38	68.2	68.2	68.2	59.084	0	323.31	26256000	349	12	39	44	39	13	24	24	21	Q63MY9	By MS/MS	By MS/MS	By MS/MS	By MS/MS	By MS/MS	By MS/MS
18.4294	18.2544	18.2663	19.0877	19.0657	18.9834						Putative exported protein	BPSL1108	BPSL1108	3.44955	0.10277	-0.728893	-0.684555	Q63VY7						22	22	22	62.3	62.3	62.3	43.615	0	120.49	27429000	273	2	15	17	15	16	19	21	19	Q63VY7	By MS/MS	By MS/MS	By MS/MS	By MS/MS	By MS/MS	By MS/MS
16.6395	16.6538	16.4708	12.8683	11.7007	11.6508				+	LFQ intensity delta_tig_LFQ intensity WT	Putative cytochrome b-561 membrane protein	BPSL2876	BPSL2876	3.44574	0.00502326	4.51476	3.22004	Q63QZ8	integral component of membrane [GO:0016021]	electron transfer activity [GO:0009055];respiratory electron transport chain [GO:0022904];integral component of membrane [GO:0016021]			TRANSMEM 100 128 Helical. {ECO:0000256|SAM:Phobius}.;TRANSMEM 148 168 Helical. {ECO:0000256|SAM:Phobius}.;TRANSMEM 55 73 Helical. {ECO:0000256|SAM:Phobius}.;TRANSMEM 21 43 Helical. {ECO:0000256|SAM:Phobius}.	2	2	2	15	15	15	20.374	0	5.5529	1118200	14	0	2	1	1	0	0	1	0	Q63QZ8	By MS/MS	By MS/MS	By MS/MS	By matching	By MS/MS	By matching
16.8123	16.8627	16.9234	18.1993	17.9533	18.3349				+	LFQ intensity delta_tig_LFQ intensity WT	Putative sugar kinase	wcbL BPSL2796	BPSL2796	3.43478	0.0279024	-1.29638	-1.16142	H7C745		kinase activity [GO:0016301];metal ion binding [GO:0046872];ATP binding [GO:0005524]				17	17	17	58.4	58.4	58.4	37.977	0	90.327	20034000	225	4	11	12	14	14	18	14	17	H7C745	By MS/MS	By MS/MS	By MS/MS	By MS/MS	By MS/MS	By MS/MS
17.5164	17.4166	17.5957	16.9138	16.8223	16.8602						Putative N-acetylmuramoyl-L-alanine amidase	BPSS1840	BPSS1840	3.42089	0.142399	0.6441	0.608668	Q63J78		peptidoglycan catabolic process [GO:0009253];N-acetylmuramoyl-L-alanine amidase activity [GO:0008745]				12	12	12	49.7	49.7	49.7	37.543	0	49.117	8185200	114	0	11	9	10	4	6	8	6	Q63J78	By MS/MS	By MS/MS	By MS/MS	By MS/MS	By MS/MS	By MS/MS
19.4284	19.6338	19.6982	21.0293	21.338	20.9795				+	LFQ intensity delta_tig_LFQ intensity WT	Putative histidine-binding periplasmic protein	BPSL2383	BPSL2383	3.41667	0.0174024	-1.52879	-1.3428	Q63SE0	outer membrane-bounded periplasmic space [GO:0030288]	nitrogen compound transport [GO:0071705];outer membrane-bounded periplasmic space [GO:0030288]				29	29	29	82.2	82.2	82.2	28.322	0	323.31	134990000	512	13	25	25	24	34	44	40	36	Q63SE0	By MS/MS	By MS/MS	By MS/MS	By MS/MS	By MS/MS	By MS/MS
15.938	16.1141	16.2938	17.3611	17.5673	17.3868				+	LFQ intensity delta_tig_LFQ intensity WT	Putative gluconolactonase	BPSS0035	BPSS0035	3.39423	0.0263441	-1.32308	-1.17977	Q63PB0						14	14	14	51.9	51.9	51.9	34.941	0	72.298	12015000	161	1	7	8	10	8	11	13	12	Q63PB0	By MS/MS	By MS/MS	By MS/MS	By MS/MS	By MS/MS	By MS/MS
17.7588	17.8294	17.7721	18.6744	18.6368	18.4474						Putative MarR-family transcriptional regulator	BPSL1400	BPSL1400	3.39153	0.0798587	-0.799414	-0.744669	Q63V44		DNA binding transcription factor activity [GO:0003700];transcription, DNA-templated [GO:0006351]";"DNA binding [GO:0003677]				16	16	16	77.2	77.2	77.2	16.379	0	108.41	22121000	186	0	9	12	9	6	17	17	12	Q63V44	By MS/MS	By MS/MS	By MS/MS	By MS/MS	By MS/MS	By MS/MS
16.816	16.7389	16.9909	18.2495	18.1653	17.947				+	LFQ intensity delta_tig_LFQ intensity WT	Uncharacterized protein	BPSL1138	BPSL1138	3.39128	0.0315177	-1.27196	-1.13874	Q63VV7		guanosine tetraphosphate metabolic process [GO:0015969]				22	22	22	87.1	87.1	87.1	26.727	0	182.96	25797000	262	1	15	14	15	10	23	23	19	Q63VV7	By MS/MS	By MS/MS	By MS/MS	By MS/MS	By MS/MS	By MS/MS
16.5439	16.5809	16.5294	14.9278	14.8952	15.3232				+	LFQ intensity delta_tig_LFQ intensity WT	Putative thioesterase	BPSL0430	BPSL0430	3.38878	0.018997	1.50267	1.31997	Q63XW0		biosynthetic process [GO:0009058]";"hydrolase activity, acting on ester bonds [GO:0016788]				4	4	4	19.7	19.7	19.7	28.453	0	9.8239	1446900	34	0	4	4	5	0	2	2	2	Q63XW0	By MS/MS	By MS/MS	By MS/MS	By MS/MS	By MS/MS	By MS/MS
21.5088	21.2459	21.9024	23.7222	24.0826	24.0197				+	LFQ intensity delta_tig_LFQ intensity WT	Uncharacterized protein	BPSS0213	BPSS0213	3.38324	0.00928395	-2.38917	-1.95707	Q63NT6						18	18	18	71.9	71.9	71.9	21.668	0	323.31	1245700000	960	12	23	25	28	52	61	82	55	Q63NT6	By MS/MS	By MS/MS	By MS/MS	By MS/MS	By MS/MS	By MS/MS
16.8381	17.0142	16.9923	16.3374	16.2574	16.304						Uncharacterized protein	BPSL2262	BPSL2262	3.37957	0.140324	0.648575	0.611824	Q63SQ8		double-stranded RNA binding [GO:0003725]				7	7	7	48.8	48.8	48.8	23.022	0	36.076	3900700	58	1	4	6	5	0	4	4	4	Q63SQ8	By MS/MS	By MS/MS	By MS/MS	By MS/MS	By MS/MS	By MS/MS
21.7623	21.7697	21.6926	22.5781	22.4266	22.6734						Acetoacetyl-CoA reductase (EC 1.1.1.36)	phbB BPSL1536	BPSL1536	3.37476	0.0740586	-0.817852	-0.760113	Q63UR0	cytoplasm [GO:0005737]	acetoacetyl-CoA reductase activity [GO:0018454];poly-hydroxybutyrate biosynthetic process [GO:0042619];cytoplasm [GO:0005737]				23	23	23	79.7	79.7	79.7	26.508	0	323.31	573910000	883	30	45	39	45	47	54	54	58	Q63UR0	By MS/MS	By MS/MS	By MS/MS	By MS/MS	By MS/MS	By MS/MS
17.3642	17.5881	16.6648	13.5448	13.7478	14.073				+	LFQ intensity delta_tig_LFQ intensity WT	Putative AMP-binding enzyme	BPSS0731	BPSS0731	3.37272	0.00828571	3.41719	2.59317	Q63MC9		metabolic process [GO:0008152];catalytic activity [GO:0003824]				14	14	14	36.3	36.3	36.3	59.983	0	39.58	1745000	34	1	12	10	7	0	0	0	0	Q63MC9	By MS/MS	By MS/MS	By MS/MS	By matching	By matching	By matching
15.752	15.5417	15.8372	16.6506	16.7536	16.7187						Putative nitrilotriacetate monooxygenase	BPSS1708	BPSS1708	3.37048	0.0519858	-0.997316	-0.912571	Q63JK8		oxidoreductase activity, acting on paired donors, with incorporation or reduction of molecular oxygen [GO:0016705]";"monooxygenase activity [GO:0004497]				16	16	16	49	49	49	47.356	0	132.9	6075600	135	0	5	8	6	4	12	13	12	Q63JK8	By MS/MS	By MS/MS	By MS/MS	By MS/MS	By MS/MS	By MS/MS
15.6526	15.7182	16.0813	14.3703	14.3484	14.4127				+	LFQ intensity delta_tig_LFQ intensity WT	Putative respiratory nitrate reductase subunit	narH BPSS1158	BPSS1158	3.36371	0.0220394	1.44028	1.26936	Q63L50	nitrate reductase complex [GO:0009325]	nitrate metabolic process [GO:0042126];nitrate reductase activity [GO:0008940];nitrate reductase complex [GO:0009325]				6	6	5	16.5	16.5	13.4	57.724	0	18.137	1269600	33	0	4	3	6	1	0	0	1	Q63L50	By MS/MS	By MS/MS	By MS/MS	By matching	By matching	By MS/MS
17.3294	17.3836	17.4348	16.5813	16.4751	16.3015						Thiazole synthase (EC 2.8.1.10)	thiG BPSL3152	BPSL3152	3.36197	0.057141	0.929933	0.855483	Q63Q73	cytoplasm [GO:0005737]	thiamine biosynthetic process [GO:0009228];thiamine diphosphate biosynthetic process [GO:0009229];transferase activity [GO:0016740];cytoplasm [GO:0005737]	SUBCELLULAR LOCATION: Cytoplasm {ECO:0000255|HAMAP-Rule:MF_00443}.			15	15	15	71.6	71.6	71.6	28.942	0	72.436	6587400	122	2	13	17	14	1	5	9	6	Q63Q73	By MS/MS	By MS/MS	By MS/MS	By MS/MS	By MS/MS	By MS/MS
17.3958	17.7358	17.3323	15.2958	15.1249	15.6534				+	LFQ intensity delta_tig_LFQ intensity WT	Uncharacterized protein	BPSS0132	BPSS0132	3.35775	0.00929353	2.12994	1.7752	Q63P16						7	7	7	62.6	62.6	62.6	14.808	0	16.684	2488400	49	3	8	8	6	0	3	4	4	Q63P16	By MS/MS	By MS/MS	By MS/MS	By MS/MS	By MS/MS	By MS/MS
14.9509	14.7105	15.2931	12.1893	11.4618	12.1235				+	LFQ intensity delta_tig_LFQ intensity WT	Putative zinc-binding xylitol/sorbitol dehydrogenase	BPSS1235	BPSS1235	3.3564	0.0099798	3.05998	2.37702	Q63KX8		zinc ion binding [GO:0008270];oxidoreductase activity [GO:0016491]				2	2	2	8.1	8.1	8.1	36.037	0	3.2632	364380	8	0	1	1	2	0	0	0	0	Q63KX8	By MS/MS	By MS/MS	By MS/MS	By matching	By matching	By matching
15.2381	15.3708	15.2064	11.7342	11.1107	12.2598				+	LFQ intensity delta_tig_LFQ intensity WT	Putative membrane protein	BPSS1848	BPSS1848	3.35293	0.00903896	3.57022	2.6725	Q63J70	integral component of membrane [GO:0016021]	integral component of membrane [GO:0016021]			TRANSMEM 170 188 Helical. {ECO:0000256|SAM:Phobius}.;TRANSMEM 228 245 Helical. {ECO:0000256|SAM:Phobius}.;TRANSMEM 251 273 Helical. {ECO:0000256|SAM:Phobius}.;TRANSMEM 285 302 Helical. {ECO:0000256|SAM:Phobius}.;TRANSMEM 322 348 Helical. {ECO:0000256|SAM:Phobius}.;TRANSMEM 75 97 Helical. {ECO:0000256|SAM:Phobius}.;TRANSMEM 22 55 Helical. {ECO:0000256|SAM:Phobius}.	3	3	3	15.1	15.1	15.1	40.022	0	12.798	760200	23	1	3	3	4	0	1	0	0	Q63J70	By MS/MS	By MS/MS	By MS/MS	By MS/MS	By matching	By matching
21.8875	21.8048	21.781	21.2614	21.1663	21.3169						Adenosylhomocysteinase (EC 3.3.1.1) (S-adenosyl-L-homocysteine hydrolase) (AdoHcyase)	ahcY BPSL3290	BPSL3290	3.34248	0.181173	0.576237	0.546427	Q63PT2	cytoplasm [GO:0005737]	adenosylhomocysteinase activity [GO:0004013];NAD binding [GO:0051287];one-carbon metabolic process [GO:0006730];S-adenosylhomocysteine catabolic process [GO:0019510];cytoplasm [GO:0005737]	SUBCELLULAR LOCATION: Cytoplasm {ECO:0000255|HAMAP-Rule:MF_00563}.			45	45	45	86	86	86	52.201	0	323.31	331160000	925	36	81	75	73	38	69	66	58	Q63PT2	By MS/MS	By MS/MS	By MS/MS	By MS/MS	By MS/MS	By MS/MS
18.7355	18.2912	19.1959	15.7354	15.6037	15.2072				+	LFQ intensity delta_tig_LFQ intensity WT	Uncharacterized protein	BPSS0441	BPSS0441	3.34085	0.0088	3.22543	2.47036	Q63N55		hydrolase activity, acting on carbon-nitrogen (but not peptide) bonds [GO:0016810]				40	40	40	72.6	72.6	72.6	68.925	0	198.19	16485000	240	3	34	36	47	7	8	13	3	Q63N55	By MS/MS	By MS/MS	By MS/MS	By MS/MS	By MS/MS	By MS/MS
17.1709	17.4372	17.5099	16.2678	16.2521	16.1541				+	LFQ intensity delta_tig_LFQ intensity WT	Putative cobalamin biosynthesis-related protein	BPSL1768	BPSL1768	3.33763	0.0401757	1.148	1.03517	Q63U48		cobalamin biosynthetic process [GO:0009236];cobaltochelatase activity [GO:0051116]				46	46	46	50.7	50.7	50.7	140.15	0	126.86	11363000	229	5	21	29	32	3	12	13	10	Q63U48	By MS/MS	By MS/MS	By MS/MS	By MS/MS	By MS/MS	By MS/MS
15.7581	16	16.0503	16.9647	17.0218	16.8943				+	LFQ intensity delta_tig_LFQ intensity WT	Uncharacterized protein	BPSL0946	BPSL0946	3.33396	0.048958	-1.0241	-0.933168	Q63WE1		nucleic acid binding [GO:0003676];nuclease activity [GO:0004518]				13	13	13	50.6	50.6	50.6	35.03	0	119.67	8904500	107	0	4	4	7	4	6	8	9	Q63WE1	By MS/MS	By MS/MS	By MS/MS	By MS/MS	By MS/MS	By MS/MS
15.8684	15.9851	15.8595	16.7175	16.5437	16.7289						Uncharacterized protein	BPSL2332	BPSL2332	3.33182	0.0937846	-0.759022	-0.707836	Q63SI8						16	16	16	74.1	74.1	74.1	32.554	0	83.121	6719100	157	2	5	11	10	7	11	12	11	Q63SI8	By MS/MS	By MS/MS	By MS/MS	By MS/MS	By MS/MS	By MS/MS
17.7697	17.7344	17.8782	16.6595	16.5493	16.8756				+	LFQ intensity delta_tig_LFQ intensity WT	Putative exopolysaccharide biosynthesis related tyrosine-protein kinase	BPSS1830	BPSS1830	3.32544	0.0421442	1.09932	0.99474	Q63J88	integral component of membrane [GO:0016021]	extracellular polysaccharide biosynthetic process [GO:0045226];kinase activity [GO:0016301];lipopolysaccharide biosynthetic process [GO:0009103];integral component of membrane [GO:0016021]			TRANSMEM 450 470 Helical. {ECO:0000256|SAM:Phobius}.;TRANSMEM 35 55 Helical. {ECO:0000256|SAM:Phobius}.	37	37	37	65.8	65.8	65.8	79.245	0	266.12	17005000	311	5	31	32	33	11	17	16	14	Q63J88	By MS/MS	By MS/MS	By MS/MS	By MS/MS	By MS/MS	By MS/MS
16.2037	16.3141	16.5308	17.8548	17.9565	17.6145				+	LFQ intensity delta_tig_LFQ intensity WT	Putative ABC transporter substrate-binding protein	BPSS1306	BPSS1306	3.32347	0.0215358	-1.45903	-1.28019	Q63KQ6	ATP-binding cassette (ABC) transporter complex [GO:0043190]	transmembrane transport [GO:0055085];ATP-binding cassette (ABC) transporter complex [GO:0043190]				30	30	30	71.5	71.5	71.5	57.109	0	275.54	29103000	347	3	12	16	20	15	23	29	24	Q63KQ6	By MS/MS	By MS/MS	By MS/MS	By MS/MS	By MS/MS	By MS/MS
15.0037	15.1163	14.5525	17.3413	17.2243	17.7989				+	LFQ intensity delta_tig_LFQ intensity WT	Uncharacterized protein	BPSL2226	BPSL2226	3.32156	0.0112239	-2.56396	-2.05814	Q63SU5						14	14	14	60.6	60.6	60.6	31.477	0	42.936	6325400	97	0	2	3	2	5	12	10	12	Q63SU5	By MS/MS	By MS/MS	By MS/MS	By MS/MS	By MS/MS	By MS/MS
15.953	15.5255	16.27	13.4931	13.5708	13.2375				+	LFQ intensity delta_tig_LFQ intensity WT	Aminotransferase class-III	BPSS0869	BPSS0869	3.32087	0.0101622	2.48237	2.00508	Q63LZ3		transaminase activity [GO:0008483];pyridoxal phosphate binding [GO:0030170]				8	8	8	26.5	26.5	26.5	49.108	0	27.427	957980	26	0	5	5	8	0	0	0	0	Q63LZ3	By MS/MS	By MS/MS	By MS/MS	By matching	By matching	By matching
19.0974	19.3283	19.0915	17.8751	18.0521	18.1423				+	LFQ intensity delta_tig_LFQ intensity WT	Argininosuccinate lyase (ASAL) (EC 4.3.2.1) (Arginosuccinase)	argH BPSL1720	BPSL1720	3.31462	0.0400083	1.14923	1.03477	Q63U96	cytoplasm [GO:0005737]	arginine biosynthetic process via ornithine [GO:0042450];argininosuccinate lyase activity [GO:0004056];cytoplasm [GO:0005737]	SUBCELLULAR LOCATION: Cytoplasm {ECO:0000256|HAMAP-Rule:MF_00006, ECO:0000256|SAAS:SAAS00982890}.			27	27	27	62	62	62	51.476	0	216.28	31883000	325	11	27	33	27	17	23	20	25	Q63U96	By MS/MS	By MS/MS	By MS/MS	By MS/MS	By MS/MS	By MS/MS
15.9122	16.2865	15.7477	10.6645	11.7872	11.9511				+	LFQ intensity delta_tig_LFQ intensity WT	Uncharacterized protein	BPSS0516	BPSS0516	3.3142	0.00459574	4.5145	3.14681	Q63MY2						6	6	6	61	61	61	20.12	0	7.4028	1106400	10	0	2	4	4	0	0	0	0	Q63MY2	By MS/MS	By MS/MS	By MS/MS	By matching	By matching	By matching
12.5973	12.3099	12.4889	15.0812	14.5576	14.4366				+	LFQ intensity delta_tig_LFQ intensity WT	Uncharacterized protein	BPSS0910	BPSS0910	3.31036	0.00868449	-2.22643	-1.8327	Q63LV2		response to stress [GO:0006950]				4	4	4	33.3	33.3	33.3	15.782	0	6.0769	1129400	19	0	0	0	0	1	2	2	1	Q63LV2			By matching	By MS/MS	By MS/MS	By MS/MS
14.3319	14.6673	14.2499	11.7337	12.3197	12.2463				+	LFQ intensity delta_tig_LFQ intensity WT	Putative phosphoadenosine phosphosulfate reductase	cysH BPSL0958	BPSL0958	3.30524	0.00864368	2.31649	1.89224	Q63WD0	cytoplasm [GO:0005737]	cysteine biosynthetic process [GO:0019344];hydrogen sulfide biosynthetic process [GO:0070814];phosphoadenylyl-sulfate reductase (thioredoxin) activity [GO:0004604];sulfate assimilation, phosphoadenylyl sulfate reduction by phosphoadenylyl-sulfate reductase (thioredoxin) [GO:0019379]";"cytoplasm [GO:0005737]	SUBCELLULAR LOCATION: Cytoplasm {ECO:0000256|SAAS:SAAS00769099}.			3	3	3	19.3	19.3	19.3	27.591	0	3.867	401480	4	0	2	1	0	0	0	0	0	Q63WD0	By MS/MS	By MS/MS	By matching		By matching	By matching
19.0788	19.1248	19.205	19.9276	19.8404	19.7313						Cytochrome C	BPSL3181	BPSL3181	3.29862	0.116375	-0.696898	-0.6527	Q63Q43	periplasmic space [GO:0042597]	electron transfer activity [GO:0009055];heme binding [GO:0020037];iron ion binding [GO:0005506];periplasmic space [GO:0042597]				14	14	14	80	80	80	22.406	0	220.39	90133000	307	12	16	18	14	15	22	23	22	Q63Q43	By MS/MS	By MS/MS	By MS/MS	By MS/MS	By MS/MS	By MS/MS
21.8219	21.7964	21.8891	22.4538	22.4958	22.6579						Acetyl-CoA acetyltransferase (EC 2.3.1.9)	phbA BPSL1535	BPSL1535	3.29707	0.115515	-0.700035	-0.655412	Q63UR1		metabolic process [GO:0008152];acetyl-CoA C-acetyltransferase activity [GO:0003985]				41	41	41	94.1	94.1	94.1	40.543	0	323.31	871250000	1421	39	68	72	81	64	94	98	92	Q63UR1	By MS/MS	By MS/MS	By MS/MS	By MS/MS	By MS/MS	By MS/MS
15.1171	15.2104	15.1181	14.7187	14.7153	14.7913						Uncharacterized protein	BPSL2622	BPSL2622	3.29472	0.304275	0.406778	0.391277	Q63RP9						5	5	5	50	50	50	17.102	0	10.775	1015800	15	0	1	0	2	0	2	1	1	Q63RP9	By MS/MS	By matching	By MS/MS	By MS/MS	By MS/MS	By MS/MS
18.8404	18.8264	18.8954	19.5156	19.6885	19.7724						Uncharacterized protein	BPSL0113	BPSL0113	3.29267	0.0788065	-0.804804	-0.746241	Q63YS6						14	14	14	85	85	85	17.604	0	280.16	48858000	217	2	13	14	14	11	14	15	15	Q63YS6	By MS/MS	By MS/MS	By MS/MS	By MS/MS	By MS/MS	By MS/MS
16.3379	16.3937	15.9278	17.7275	17.759	17.8637				+	LFQ intensity delta_tig_LFQ intensity WT	Putative lipoprotein	BPSL2045	BPSL2045	3.29163	0.0165125	-1.56359	-1.35662	Q63TC3						11	11	11	68.1	68.1	68.1	17.489	0	29.579	8943900	88	2	3	5	6	4	5	6	6	Q63TC3	By MS/MS	By MS/MS	By MS/MS	By MS/MS	By MS/MS	By MS/MS
17.5687	17.7674	17.67	17.0439	17.0542	16.9708						Nicotinate phosphoribosyltransferase (NAPRTase) (EC 6.3.4.21)	pncB BPSL2462	BPSL2462	3.29006	0.142688	0.645747	0.607439	Q63S63		NAD biosynthetic process [GO:0009435];nicotinate nucleotide biosynthetic process [GO:0019357];nicotinate-nucleotide diphosphorylase (carboxylating) activity [GO:0004514];nicotinate phosphoribosyltransferase activity [GO:0004516]				17	17	17	47.4	47.4	47.4	45.961	0	50.86	8657100	155	0	11	15	14	3	11	9	11	Q63S63	By MS/MS	By MS/MS	By MS/MS	By MS/MS	By MS/MS	By MS/MS
18.7914	18.8267	18.9476	19.4261	19.5678	19.4927						Putative aldehyde dehydrogenase	BPSS0473	BPSS0473	3.28962	0.146887	-0.640288	-0.602596	Q63N24		oxidoreductase activity, acting on the aldehyde or oxo group of donors, NAD or NADP as acceptor [GO:0016620]				36	36	36	79	79	79	52.869	0	323.31	88231000	626	8	35	39	40	29	42	46	46	Q63N24	By MS/MS	By MS/MS	By MS/MS	By MS/MS	By MS/MS	By MS/MS
12.829	12.5913	14.0551	18.0233	17.7753	18.3071				+	LFQ intensity delta_tig_LFQ intensity WT	Putative thiamine-phosphate pyrophosphorylase (EC 2.5.1.3)	BPSS1216	BPSS1216	3.28097	0.00568421	-4.87674	-3.29765	Q63KZ7		thiamine-phosphate diphosphorylase activity [GO:0004789]				7	7	7	67.8	67.8	67.8	21.41	0	19.211	4439700	32	0	2	0	0	1	2	3	2	Q63KZ7	By MS/MS	By matching	By matching	By MS/MS	By MS/MS	By MS/MS
19.7583	19.8581	19.6328	20.6319	20.4791	20.6212						Lipoprotein	BPSL0466	BPSL0466	3.27227	0.0729109	-0.82767	-0.765163	Q63XS3						22	22	22	78.7	78.7	78.7	29.07	0	323.31	123360000	370	14	22	22	21	28	27	24	25	Q63XS3	By MS/MS	By MS/MS	By MS/MS	By MS/MS	By MS/MS	By MS/MS
18.8446	18.7347	18.5933	17.9663	17.9381	17.8611						4-hydroxy-3-methylbut-2-enyl diphosphate reductase 1 (HMBPP reductase 1) (EC 1.17.7.4)	ispH1 lytB BPSL0919	BPSL0919	3.27151	0.0804011	0.802356	0.743453	Q63WH0		4-hydroxy-3-methylbut-2-en-1-yl diphosphate reductase activity [GO:0051745];dimethylallyl diphosphate biosynthetic process [GO:0050992];isopentenyl diphosphate biosynthetic process, methylerythritol 4-phosphate pathway [GO:0019288]";metal ion binding [GO:0046872];"4 iron, 4 sulfur cluster binding [GO:0051539]				23	23	22	77.3	77.3	75.2	35.162	0	165.96	24556000	331	10	32	28	26	13	21	24	20	Q63WH0	By MS/MS	By MS/MS	By MS/MS	By MS/MS	By MS/MS	By MS/MS
12.5478	13.2368	13.0944	15.9533	15.9179	15.3977				+	LFQ intensity delta_tig_LFQ intensity WT	Putative phospholipase protein	BPSL0767	BPSL0767	3.27058	0.0113162	-2.79661	-2.19118	Q63WX4		catalytic activity [GO:0003824]				3	3	3	15.8	15.8	15.8	28.864	0	8.3687	593430	11	0	0	0	0	0	2	2	0	Q63WX4		By matching	By matching	By MS/MS	By MS/MS	By matching
21.3354	21.5891	21.1983	19.4456	18.7861	19.1493				+	LFQ intensity delta_tig_LFQ intensity WT	Putative non-ribosomal peptide synthetase	BPSS0486	BPSS0486	3.26764	0.00873118	2.24725	1.83837	Q63N11		oxidoreductase activity, acting on the CH-CH group of donors [GO:0016627];phosphopantetheine binding [GO:0031177]";"flavin adenine dinucleotide binding [GO:0050660]				76	76	76	63.5	63.5	63.5	138.45	0	323.31	123020000	765	35	86	99	91	36	53	48	45	Q63N11	By MS/MS	By MS/MS	By MS/MS	By MS/MS	By MS/MS	By MS/MS
18.2662	18.0909	18.8066	20.7965	21.0019	20.628				+	LFQ intensity delta_tig_LFQ intensity WT	Subtilase family protein	BPSL0574	BPSL0574	3.25801	0.00922699	-2.42093	-1.95082	Q63XG5		serine-type endopeptidase activity [GO:0004252]				48	48	48	79.2	79.2	79.2	62.94	0	323.31	291990000	942	9	29	29	36	53	69	74	68	Q63XG5	By MS/MS	By MS/MS	By MS/MS	By MS/MS	By MS/MS	By MS/MS
11.2404	12.1926	11.9245	15.3682	15.3524	16.1328				+	LFQ intensity delta_tig_LFQ intensity WT	Flagellar protein	fliO BPSL0029	BPSL0029	3.25118	0.00994286	-3.83194	-2.77077	Q63Z08	integral component of membrane [GO:0016021];plasma membrane [GO:0005886];bacterial-type flagellum basal body [GO:0009425]	bacterial-type flagellum organization [GO:0044781];integral component of membrane [GO:0016021];plasma membrane [GO:0005886];bacterial-type flagellum basal body [GO:0009425]	SUBCELLULAR LOCATION: Cell membrane {ECO:0000256|RuleBase:RU362064}. Bacterial flagellum basal body {ECO:0000256|RuleBase:RU362064}.		TRANSMEM 29 49 Helical. {ECO:0000256|RuleBase:RU362064}.	2	2	2	28	28	28	16.135	0	15.941	732980	15	0	0	0	0	0	1	2	2	Q63Z08				By MS/MS	By MS/MS	By MS/MS
17.489	17.5669	17.6283	17.0853	17.0317	17.1224						Putative ABC transporter ATP-binding subunit	BPSL3150	BPSL3150	3.25044	0.242789	0.481612	0.459485	Q63Q75		ATPase activity [GO:0016887];ATP binding [GO:0005524]				13	13	13	49.3	49.3	49.3	29.27	0	36.017	10770000	150	1	11	11	12	8	8	9	10	Q63Q75	By MS/MS	By MS/MS	By MS/MS	By MS/MS	By MS/MS	By MS/MS
13.0355	11.8321	12.9392	16.4653	16.7272	16.4763				+	LFQ intensity delta_tig_LFQ intensity WT	RNA polymerase sigma-54 factor	rpoN BPSS2218	BPSS2218	3.25012	0.0105455	-3.95403	-2.83354	Q63I52		DNA binding [GO:0003677];DNA-directed 5'-3' RNA polymerase activity [GO:0003899];DNA-templated transcription, initiation [GO:0006352]";sigma factor activity [GO:0016987];"bacterial-type RNA polymerase transcriptional activator activity, sequence-specific DNA binding [GO:0001216]				20	20	20	56	56	56	54.49	0	145.24	11663000	165	0	0	1	1	4	9	13	11	Q63I52	By matching	By MS/MS	By MS/MS	By MS/MS	By MS/MS	By MS/MS
17.3704	17.3219	17.0364	12.5532	11.7195	13.3132				+	LFQ intensity delta_tig_LFQ intensity WT	UTP--glucose-1-phosphate uridylyltransferase (EC 2.7.7.9) (UDP-glucose pyrophosphorylase)	BPSL2769	BPSL2769	3.24862	0.00490909	4.71427	3.20288	Q63RA4		biosynthetic process [GO:0009058];UDP-glucose metabolic process [GO:0006011];UTP:glucose-1-phosphate uridylyltransferase activity [GO:0003983]				17	10	10	62.9	46.3	46.3	32.533	0	55.021	1618300	20	0	4	7	8	0	0	0	0	Q63RA4	By MS/MS	By MS/MS	By MS/MS	By matching	By matching	By matching
17.0844	17.224	17.2971	18.0806	17.9077	18.0244						Putative capsular polysaccharide biosynthesis protein	wcbJ BPSL2798	BPSL2798	3.24403	0.081088	-0.802375	-0.742571	H7C744						17	17	17	76.8	76.8	76.8	30.836	0	51.772	13372000	137	1	5	10	10	5	13	9	9	H7C744	By MS/MS	By MS/MS	By MS/MS	By MS/MS	By MS/MS	By MS/MS
17.6704	17.7121	17.7985	17.2707	17.3389	17.3014						Putative FAD-binding oxidase	BPSL2842	BPSL2842	3.2401	0.289713	0.423337	0.406043	Q63R32		oxidoreductase activity, acting on CH-OH group of donors [GO:0016614]";"flavin adenine dinucleotide binding [GO:0050660]				21	21	21	56.7	56.7	56.7	50.112	0	210.87	17756000	225	1	12	18	19	6	13	18	13	Q63R32	By MS/MS	By MS/MS	By MS/MS	By MS/MS	By MS/MS	By MS/MS
15.6139	15.5843	15.8348	14.6585	14.6657	14.8286						Putative sigma-54 related transcriptional regulatory protein	BPSL1887	BPSL1887	3.23977	0.0542943	0.960072	0.875492	Q63TS9		regulation of transcription, DNA-templated [GO:0006355];sequence-specific DNA binding [GO:0043565];transcription factor binding [GO:0008134];transcription, DNA-templated [GO:0006351]";"ATP binding [GO:0005524]				3	3	3	8	8	8	51.286	0	7.8812	460360	16	0	2	2	2	0	1	1	1	Q63TS9	By MS/MS	By MS/MS	By MS/MS	By MS/MS	By MS/MS	By MS/MS
18.8107	18.8192	18.9359	19.2724	19.3027	19.2576						Extracellular serine protease (EC 3.4.21.-)	BPSS0962	BPSS0962	3.23964	0.290641	-0.422316	-0.4051	Q63LQ1		serine-type endopeptidase activity [GO:0004252]				38	38	38	52.9	52.9	52.9	116.01	0	285.32	35228000	355	8	26	24	26	16	28	36	25	Q63LQ1	By MS/MS	By MS/MS	By MS/MS	By MS/MS	By MS/MS	By MS/MS
18.9014	18.8108	17.7709	13.2201	12.9247	11.6911				+	LFQ intensity delta_tig_LFQ intensity WT	Putative CoA ligase	BPSS0481	BPSS0481	3.23872	0.00466667	5.88238	3.69429	Q63N16	integral component of membrane [GO:0016021]	ligase activity [GO:0016874];metabolic process [GO:0008152];integral component of membrane [GO:0016021]			TRANSMEM 241 264 Helical. {ECO:0000256|SAM:Phobius}.	20	20	20	46.4	46.4	46.4	58.33	0	54.047	12055000	53	2	16	20	13	0	0	0	0	Q63N16	By MS/MS	By MS/MS	By MS/MS	By matching	By matching	By matching
19.6443	19.5626	19.6586	19.2254	19.105	19.1771						Outer membrane efflux protein;Putative outer membrane efflux protein	BPSS1120;oprB BPSL0816	BPSL0816;BPSS1120	3.22262	0.264173	0.452729	0.432809	Q63WS6;Q63L88	plasma membrane [GO:0005886];integral component of membrane [GO:0016021]	efflux transmembrane transporter activity [GO:0015562];plasma membrane [GO:0005886];integral component of membrane [GO:0016021]	Lipid-anchor {ECO:0000256|RuleBase:RU362097}.;SUBCELLULAR LOCATION: Cell membrane {ECO:0000256|RuleBase:RU362097}			36	36	36	79	79	79	54.514	0	323.31	93743000	522	15	33	40	36	24	35	34	36	Q63WS6;Q63L88	By MS/MS	By MS/MS	By MS/MS	By MS/MS	By MS/MS	By MS/MS
16.7716	16.7523	16.9522	17.7177	18.0046	17.8404				+	LFQ intensity delta_tig_LFQ intensity WT	Putative N-hydroxyarylamine O-acetyltransferase	BPSS0916	BPSS0916	3.22116	0.0486522	-1.02889	-0.931389	Q63LU6		metabolic process [GO:0008152];acetyltransferase activity [GO:0016407]				19	19	19	85.5	85.5	85.5	32.526	0	134.67	19240000	210	2	8	12	16	8	11	16	17	Q63LU6	By MS/MS	By MS/MS	By MS/MS	By MS/MS	By MS/MS	By MS/MS
18.4399	18.5403	18.4454	17.2351	16.7134	16.9411				+	LFQ intensity delta_tig_LFQ intensity WT	Uncharacterized protein	BPSS1107	BPSS1107	3.21426	0.0203636	1.51196	1.30965	Q63LA1						11	11	11	53.6	53.6	53.6	17.055	0	41.197	10847000	98	2	13	11	12	3	6	7	6	Q63LA1	By MS/MS	By MS/MS	By MS/MS	By MS/MS	By MS/MS	By MS/MS
20.5014	20.3196	20.6802	18.5819	18.9229	18.3571				+	LFQ intensity delta_tig_LFQ intensity WT	Uncharacterized protein	BPSL0705	BPSL0705	3.1918	0.00809796	1.87978	1.57352	Q63X32						17	17	17	58.5	58.5	58.5	20.405	0	191.46	58789000	312	13	28	31	31	13	19	20	14	Q63X32	By MS/MS	By MS/MS	By MS/MS	By MS/MS	By MS/MS	By MS/MS
14.4589	14.8701	15.3045	17.5381	18.137	18.1589				+	LFQ intensity delta_tig_LFQ intensity WT	Putative ribose ABC transport system, substrate-binding exported protein	BPSS0257	BPSS0257	3.19088	0.0103301	-3.06684	-2.32738	Q63NP3						15	15	15	58.5	58.5	58.5	36.567	0	211.45	16872000	152	0	2	5	7	7	10	10	11	Q63NP3	By MS/MS	By MS/MS	By MS/MS	By MS/MS	By MS/MS	By MS/MS
15.7274	16.5277	16.2133	11.7288	12.7704	11.6784				+	LFQ intensity delta_tig_LFQ intensity WT	Uncharacterized protein	BPSL1035	BPSL1035	3.18764	0.010875	4.09695	2.87453	Q63W55						3	3	3	18.5	18.5	18.5	25.78	0	58.72	626130	20	1	2	2	2	1	1	1	1	Q63W55	By MS/MS	By MS/MS	By MS/MS	By MS/MS	By MS/MS	By MS/MS
18.1254	17.9419	18.2458	18.9393	18.9794	19.0097						Uncharacterized protein	BPSS1281	BPSS1281	3.18445	0.0673684	-0.871763	-0.799298	Q63KT2		polyphosphate kinase activity [GO:0008976]				27	27	27	67.5	67.5	67.5	37.071	0	69.936	48419000	320	3	17	20	16	12	23	22	25	Q63KT2	By MS/MS	By MS/MS	By MS/MS	By MS/MS	By MS/MS	By MS/MS
18.5604	18.3286	19.1374	15.7499	16.2401	15.8158				+	LFQ intensity delta_tig_LFQ intensity WT	Non-heme chloroperoxidase (EC 1.11.1.10)	cpo BPSS0444	BPSS0444	3.1824	0.0112903	2.74021	2.13192	Q63N52		chloride peroxidase activity [GO:0016691]				11	11	11	50.5	50.5	50.5	29.332	0	65.126	10296000	111	6	14	14	19	2	4	4	2	Q63N52	By MS/MS	By MS/MS	By MS/MS	By MS/MS	By MS/MS	By MS/MS
12.0644	12.2123	13.1719	15.8885	15.8433	15.7344				+	LFQ intensity delta_tig_LFQ intensity WT	Putative membrane protein	BPSL2220	BPSL2220	3.17048	0.00889362	-3.33918	-2.47316	Q63SV1	integral component of membrane [GO:0016021]	transferase activity, transferring acyl groups other than amino-acyl groups [GO:0016747]";"integral component of membrane [GO:0016021]			TRANSMEM 180 198 Helical. {ECO:0000256|SAM:Phobius}.;TRANSMEM 204 226 Helical. {ECO:0000256|SAM:Phobius}.;TRANSMEM 238 254 Helical. {ECO:0000256|SAM:Phobius}.;TRANSMEM 260 278 Helical. {ECO:0000256|SAM:Phobius}.;TRANSMEM 304 321 Helical. {ECO:0000256|SAM:Phobius}.;TRANSMEM 333 353 Helical. {ECO:0000256|SAM:Phobius}.;TRANSMEM 53 73 Helical. {ECO:0000256|SAM:Phobius}.;TRANSMEM 94 114 Helical. {ECO:…	4	4	4	15.2	15.2	15.2	41.69	0	8.9716	1800100	35	0	1	1	1	2	3	2	2	Q63SV1	By MS/MS	By MS/MS	By MS/MS	By MS/MS	By MS/MS	By MS/MS
15.3089	15.4912	15.2854	16.1294	16.0934	16.0033						Putative dehydrogenase	BPSL1316	BPSL1316	3.16527	0.11054	-0.713521	-0.663705	Q63VC6						8	8	8	48.8	48.8	48.8	26.496	0	48.769	3048300	74	0	2	4	7	3	4	6	6	Q63VC6	By MS/MS	By MS/MS	By MS/MS	By MS/MS	By MS/MS	By MS/MS
20.7625	20.9535	20.5595	19.0395	18.4302	18.8054				+	LFQ intensity delta_tig_LFQ intensity WT	Uncharacterized protein	BPSS0487	BPSS0487	3.1624	0.00870175	2.00012	1.65195	Q63N10						45	45	45	73.4	73.4	73.4	77.107	0	323.31	106380000	697	26	75	85	82	22	46	44	42	Q63N10	By MS/MS	By MS/MS	By MS/MS	By MS/MS	By MS/MS	By MS/MS
18.7904	19.04	18.9936	18.2014	18.1114	18.1919						Putative cobalamin biosynthesis-related protein	cobW BPSL1769	BPSL1769	3.15579	0.0912614	0.773123	0.714671	Q63U47		cobalamin biosynthetic process [GO:0009236]				21	21	21	74.5	74.5	74.5	38.621	0	126.72	24198000	222	4	18	23	22	7	14	17	15	Q63U47	By MS/MS	By MS/MS	By MS/MS	By MS/MS	By MS/MS	By MS/MS
18.8724	19.0046	18.9306	18.5683	18.5765	18.5764						Putative glutathione S-transferase-related protein	BPSL2891	BPSL2891	3.15427	0.34759	0.362143	0.348769	Q63QY3		transferase activity [GO:0016740]				15	15	15	79.2	79.2	79.2	22.681	0	103.44	23320000	175	4	13	12	12	8	11	13	12	Q63QY3	By MS/MS	By MS/MS	By MS/MS	By MS/MS	By MS/MS	By MS/MS
15.9842	16.0433	16.23	15.3247	15.3381	15.2123						Putative two-component system, sensor kinase	BPSL1037	BPSL1037	3.15336	0.0853511	0.79412	0.732493	Q63W53	intracellular [GO:0005622];integral component of membrane [GO:0016021]	ATP binding [GO:0005524];intracellular [GO:0005622];phosphorelay sensor kinase activity [GO:0000155];integral component of membrane [GO:0016021]			TRANSMEM 147 166 Helical. {ECO:0000256|SAM:Phobius}.;TRANSMEM 12 31 Helical. {ECO:0000256|SAM:Phobius}.	13	13	13	40.3	40.3	40.3	48.061	0	44.877	2970500	92	2	8	10	11	2	4	5	4	Q63W53	By MS/MS	By MS/MS	By MS/MS	By MS/MS	By MS/MS	By MS/MS
16.9289	16.9361	16.9032	17.2471	17.175	17.1597						Uncharacterized protein	BPSS1443	BPSS1443	3.15296	0.464786	-0.271197	-0.263621	Q63KC1						16	16	16	69	69	69	42.338	0	62.725	10812000	165	0	11	11	11	2	14	13	12	Q63KC1	By MS/MS	By MS/MS	By MS/MS	By MS/MS	By MS/MS	By MS/MS
15.241	15.2914	15.1393	14.3807	14.2272	14.0452						Putative AMP-binding enzyme	BPSL0864	BPSL0864	3.15046	0.0521404	1.0062	0.909122	Q63WM7		metabolic process [GO:0008152];catalytic activity [GO:0003824]				9	9	9	29.6	29.6	29.6	55.15	0	14.889	1154000	27	0	4	4	6	0	0	1	0	Q63WM7	By MS/MS	By MS/MS	By MS/MS	By matching	By MS/MS	By matching
15.8338	15.9903	15.5935	17.7428	17.6231	18.2327				+	LFQ intensity delta_tig_LFQ intensity WT	Phosphoserine aminotransferase (EC 2.6.1.52) (Phosphohydroxythreonine aminotransferase) (PSAT)	serC BPSL2219	BPSL2219	3.14561	0.00889686	-2.06033	-1.68977	Q63SV2	cytoplasm [GO:0005737]	L-serine biosynthetic process [GO:0006564];O-phospho-L-serine:2-oxoglutarate aminotransferase activity [GO:0004648];pyridoxal phosphate binding [GO:0030170];pyridoxine biosynthetic process [GO:0008615];cytoplasm [GO:0005737]	SUBCELLULAR LOCATION: Cytoplasm {ECO:0000256|HAMAP-Rule:MF_00160, ECO:0000256|SAAS:SAAS00347422}.			13	13	13	53.8	53.8	53.8	40.053	0	107.94	11168000	128	0	5	7	5	8	12	11	11	Q63SV2	By MS/MS	By MS/MS	By MS/MS	By MS/MS	By MS/MS	By MS/MS
17.9	18.0798	18.0796	17.3601	17.3247	17.4391						4-diphosphocytidyl-2-C-methyl-D-erythritol kinase (CMK) (EC 2.7.1.148) (4-(cytidine-5'-diphospho)-2-C-methyl-D-erythritol kinase)	ispE BPSL0523	BPSL0523	3.1426	0.146113	0.64522	0.603687	Q63XL7		ATP binding [GO:0005524];isopentenyl diphosphate biosynthetic process, methylerythritol 4-phosphate pathway [GO:0019288];terpenoid biosynthetic process [GO:0016114]";"4-(cytidine 5'-diphospho)-2-C-methyl-D-erythritol kinase activity [GO:0050515]				15	15	15	62.8	62.8	62.8	31.635	0	69.876	18108000	188	1	14	17	17	8	15	12	13	Q63XL7	By MS/MS	By MS/MS	By MS/MS	By MS/MS	By MS/MS	By MS/MS
19.4268	19.4253	19.1696	20.6358	20.9793	21.1215				+	LFQ intensity delta_tig_LFQ intensity WT	Gamma-glutamyltransferase 1	BPSS1288	BPSS1288	3.1425	0.0168957	-1.57164	-1.34605	Q63KS4		glutathione catabolic process [GO:0006751];transferase activity [GO:0016740];glutathione hydrolase activity [GO:0036374]				53	53	53	68.8	68.8	68.8	61.414	0	323.31	254970000	1012	25	45	44	42	62	69	78	76	Q63KS4	By MS/MS	By MS/MS	By MS/MS	By MS/MS	By MS/MS	By MS/MS
20.8527	20.3002	20.5184	22.3727	22.0964	22.2327				+	LFQ intensity delta_tig_LFQ intensity WT	Uncharacterized protein	BPSL2599	BPSL2599	3.13718	0.012495	-1.67684	-1.4218	Q63RS2						7	7	7	64.4	64.4	64.4	9.7628	0	258.9	226770000	293	9	11	11	9	20	22	21	21	Q63RS2	By MS/MS	By MS/MS	By MS/MS	By MS/MS	By MS/MS	By MS/MS
16.9392	17.2643	17.2349	15.9438	16.1439	16.0068				+	LFQ intensity delta_tig_LFQ intensity WT	ABC transporter, ATP-binding component	wzt BPSL2681	BPSL2681	3.13427	0.0421605	1.11462	0.995696	H7C759		ATPase activity [GO:0016887];ATP binding [GO:0005524]				15	15	15	43.7	43.7	43.7	50.814	0	83.902	5320000	124	1	11	13	17	1	6	7	7	H7C759	By MS/MS	By MS/MS	By MS/MS	By MS/MS	By MS/MS	By MS/MS
18.6749	18.6769	18.7183	18.4587	18.4118	18.4846						Gamma-glutamyl phosphate reductase (GPR) (EC 1.2.1.41) (Glutamate-5-semialdehyde dehydrogenase) (Glutamyl-gamma-semialdehyde dehydrogenase) (GSA dehydrogenase)	proA BPSL2935	BPSL2935	3.13286	0.506995	0.23833	0.23239	Q63QT9	cytoplasm [GO:0005737]	glutamate-5-semialdehyde dehydrogenase activity [GO:0004350];L-proline biosynthetic process [GO:0055129];NADP binding [GO:0050661];cytoplasm [GO:0005737]	SUBCELLULAR LOCATION: Cytoplasm {ECO:0000255|HAMAP-Rule:MF_00412}.			25	25	25	71.9	71.9	71.9	45.105	0	186.89	36484000	302	8	22	23	24	14	18	21	21	Q63QT9	By MS/MS	By MS/MS	By MS/MS	By MS/MS	By MS/MS	By MS/MS
16.2615	16.4429	16.1937	15.3948	15.132	15.3322						Putative single-stranded-DNA-specific exonuclease	BPSL2279	BPSL2279	3.13198	0.0521708	1.01298	0.913669	Q63SP1		DNA recombination [GO:0006310];DNA repair [GO:0006281];nucleic acid binding [GO:0003676];5'-3' exonuclease activity [GO:0008409]				14	14	14	34.9	34.9	34.9	60.28	0	48.951	3633400	84	0	11	14	14	2	3	2	3	Q63SP1	By MS/MS	By MS/MS	By MS/MS	By MS/MS	By MS/MS	By MS/MS
18.8386	19.2496	19.07	17.9012	17.6939	17.8341				+	LFQ intensity delta_tig_LFQ intensity WT	ATP-binding transmembrane ABC transporter protein	BPSL0655	BPSL0655	3.12785	0.0353839	1.24301	1.09641	Q63X82	integral component of membrane [GO:0016021]	ATP binding [GO:0005524];ATPase activity, coupled to transmembrane movement of substances [GO:0042626]";"integral component of membrane [GO:0016021]			TRANSMEM 164 187 Helical. {ECO:0000256|SAM:Phobius}.;TRANSMEM 193 213 Helical. {ECO:0000256|SAM:Phobius}.;TRANSMEM 275 297 Helical. {ECO:0000256|SAM:Phobius}.;TRANSMEM 317 335 Helical. {ECO:0000256|SAM:Phobius}.;TRANSMEM 80 100 Helical. {ECO:0000256|SAM:Phobius}.;TRANSMEM 38 59 Helical. {ECO:0000256|SAM:Phobius}.	8	7	7	15.7	14.4	14.4	69.23	0	14.377	5554600	31	0	3	3	5	0	2	2	1	Q63X82	By MS/MS	By MS/MS	By MS/MS	By MS/MS	By MS/MS	By MS/MS
12.3571	14.0572	13.8454	18.4221	18.4181	18.3497				+	LFQ intensity delta_tig_LFQ intensity WT	Putative exported protein	BPSS1588	BPSS1588	3.12758	0.00526829	-4.97674	-3.24125	Q63JX6						16	16	16	54.9	54.9	54.9	49.279	0	283.05	26598000	195	0	1	2	1	13	19	17	19	Q63JX6	By MS/MS	By MS/MS	By MS/MS	By MS/MS	By MS/MS	By MS/MS
19.1646	19.3366	18.8909	17.5366	17.0088	17.1286				+	LFQ intensity delta_tig_LFQ intensity WT	Universal stress protein	BPSS1934	BPSS1934	3.12122	0.00819835	1.90606	1.58067	Q63IY2	cytoplasm [GO:0005737]	response to stress [GO:0006950];cytoplasm [GO:0005737]	SUBCELLULAR LOCATION: Cytoplasm {ECO:0000256|PIRNR:PIRNR006276}.			15	15	15	85.3	85.3	85.3	16.707	0	239.45	20826000	178	7	20	21	15	10	11	9	10	Q63IY2	By MS/MS	By MS/MS	By MS/MS	By MS/MS	By MS/MS	By MS/MS
17.3678	17.5426	17.6509	16.6773	16.7689	16.7005						Possible TolA-related transport transmembrane protein	tolA BPSL2763	BPSL2763	3.12095	0.0816819	0.804869	0.740492	Q63RA9	integral component of membrane [GO:0016021]	bacteriocin transport [GO:0043213];transporter activity [GO:0005215];integral component of membrane [GO:0016021]			TRANSMEM 21 40 Helical. {ECO:0000256|SAM:Phobius}.	14	14	14	48.7	48.7	48.7	36.579	0	246.04	8058000	151	2	11	13	13	7	8	9	9	Q63RA9	By MS/MS	By MS/MS	By MS/MS	By MS/MS	By MS/MS	By MS/MS
18.8383	18.7935	18.804	17.887	17.5744	17.9157						Phenylacetic acid degradation protein PaaA	paaA BPSL3230	BPSL3230	3.12078	0.0506239	1.01958	0.918427	Q63PZ4		phenylacetate catabolic process [GO:0010124]";"phenylacetyl-CoA 1,2-epoxidase activity [GO:0097266]				22	22	22	58.4	58.4	58.4	37.012	0	68.17	23479000	265	8	22	25	20	8	16	21	18	Q63PZ4	By MS/MS	By MS/MS	By MS/MS	By MS/MS	By MS/MS	By MS/MS
15.2697	15.5625	15.5379	17.6628	17.35	18.1285				+	LFQ intensity delta_tig_LFQ intensity WT	Putative helicase family protein	BPSL0765	BPSL0765	3.11379	0.00841451	-2.25707	-1.81313	Q63WX6		helicase activity [GO:0004386]				54	54	54	49.2	49.2	49.2	130.22	0	258.99	27516000	424	2	5	12	15	21	37	34	32	Q63WX6	By MS/MS	By MS/MS	By MS/MS	By MS/MS	By MS/MS	By MS/MS
16.3386	16.6633	16.8108	12.3471	13.342	11.9228				+	LFQ intensity delta_tig_LFQ intensity WT	Lipopolysaccharide heptosyltransferase-1	waaC2 BPSL2592	BPSL2592	3.10655	0.0102353	4.06692	2.8182	Q63RS9		lipopolysaccharide core region biosynthetic process [GO:0009244];lipopolysaccharide heptosyltransferase activity [GO:0008920]				5	5	5	17.9	17.9	17.9	37.128	0	5.5301	877660	9	0	2	4	3	0	0	0	0	Q63RS9	By MS/MS	By MS/MS	By MS/MS
18.1186	17.8207	18.8653	10.227	11.9677	12.4051				+	LFQ intensity delta_tig_LFQ intensity WT	Uncharacterized protein	BPSS2100	BPSS2100	3.10557	0.00538462	6.73495	3.8836	Q63IH3						15	15	15	64.6	64.6	64.6	21.171	0	53.997	5989800	58	3	13	13	22	0	0	0	0	Q63IH3	By MS/MS	By MS/MS	By MS/MS	By matching	By matching	By matching
19.2359	18.6071	18.7273	16.1745	16.0472	16.7054				+	LFQ intensity delta_tig_LFQ intensity WT	Methylated-DNA--protein-cysteine methyltransferase (EC 2.1.1.63) (6-O-methylguanine-DNA methyltransferase) (MGMT) (O-6-methylguanine-DNA-alkyltransferase)	BPSL0100	BPSL0100	3.09885	0.00989474	2.54772	1.99218	Q63YT9	cytoplasm [GO:0005737]	DNA binding transcription factor activity [GO:0003700];DNA dealkylation involved in DNA repair [GO:0006307];methylated-DNA-[protein]-cysteine S-methyltransferase activity [GO:0003908];sequence-specific DNA binding [GO:0043565];transcription, DNA-templated [GO:0006351]";zinc ion binding [GO:0008270];"cytoplasm [GO:0005737]	SUBCELLULAR LOCATION: Cytoplasm {ECO:0000256|HAMAP-Rule:MF_00772}.			29	29	29	80.8	80.8	80.8	39.276	0	108.97	16995000	195	14	29	28	26	4	4	6	8	Q63YT9	By MS/MS	By MS/MS	By MS/MS	By MS/MS	By MS/MS	By MS/MS
15.0469	15.5792	15.4816	12.5116	11.3228	11.8378				+	LFQ intensity delta_tig_LFQ intensity WT	Putative iron transport-related ATP-bidning protein	BPSL1784	BPSL1784	3.09721	0.00939326	3.47852	2.51864	Q63U32		ATPase activity [GO:0016887];ATP binding [GO:0005524]				6	6	6	35.8	35.8	35.8	31.455	0	10.415	458710	10	0	1	5	3	0	1	0	0	Q63U32	By MS/MS	By MS/MS	By MS/MS	By MS/MS
11.8192	12.0412	12.1194	16.0895	15.9576	17.4787				+	LFQ intensity delta_tig_LFQ intensity WT	Methyl-accepting chemotaxis protein	tar BPSS0215	BPSS0215	3.09694	0.00610909	-4.51532	-3.02073	Q63NT4	integral component of membrane [GO:0016021]	chemotaxis [GO:0006935];transmembrane signaling receptor activity [GO:0004888];integral component of membrane [GO:0016021]			TRANSMEM 186 209 Helical. {ECO:0000256|SAM:Phobius}.	10	9	9	25.3	23.5	23.5	56.68	0	37.194	2994900	58	0	0	0	0	3	4	3	8	Q63NT4	By matching	By matching	By matching	By MS/MS	By MS/MS	By MS/MS
20.7062	20.7425	20.6667	20.3805	20.3478	20.4402						Aminotransferase (EC 2.6.1.-)	tyrB BPSS0355	BPSS0355	3.08656	0.404225	0.315672	0.305054	Q63NE4		biosynthetic process [GO:0009058];cellular amino acid metabolic process [GO:0006520];transaminase activity [GO:0008483];pyridoxal phosphate binding [GO:0030170]				30	30	30	75.4	75.4	75.4	42.861	0	323.31	174950000	597	14	40	45	45	29	36	41	40	Q63NE4	By MS/MS	By MS/MS	By MS/MS	By MS/MS	By MS/MS	By MS/MS
20.2065	20.0824	20.1375	20.5557	20.6756	20.5817						Probable alcohol dehydrogenase	BPSL2701	BPSL2701	3.08101	0.25708	-0.462248	-0.439759	Q63RH1		oxidoreductase activity [GO:0016491]				25	25	25	68.7	68.7	68.7	35.134	0	301.2	135330000	457	14	27	24	27	26	33	32	30	Q63RH1	By MS/MS	By MS/MS	By MS/MS	By MS/MS	By MS/MS	By MS/MS
18.758	18.6976	18.9521	20.1111	19.7832	20.1028				+	LFQ intensity delta_tig_LFQ intensity WT	Putative fatty aldehyde dehydrogenase	BPSS0034	BPSS0034	3.08017	0.037645	-1.19647	-1.05655	Q63PB1		oxidoreductase activity, acting on the aldehyde or oxo group of donors, NAD or NADP as acceptor [GO:0016620]				31	31	30	82.7	82.7	81.2	54.763	0	323.31	129720000	465	12	20	23	27	22	29	39	34	Q63PB1	By MS/MS	By MS/MS	By MS/MS	By MS/MS	By MS/MS	By MS/MS
15.7497	15.5803	15.4152	17.2328	17.7582	17.2147				+	LFQ intensity delta_tig_LFQ intensity WT	Gly/Ala/Ser-rich lipoprotein	BPSL3297	BPSL3297	3.06986	0.00898084	-1.82015	-1.51337	Q63PS6						5	5	5	18.7	18.7	18.7	42.51	0	72.508	6773500	55	0	1	2	2	2	4	5	3	Q63PS6	By MS/MS	By MS/MS	By MS/MS	By MS/MS	By MS/MS	By MS/MS
17.4818	17.4882	17.424	16.1923	15.7158	16.1913				+	LFQ intensity delta_tig_LFQ intensity WT	LysR family transcription regulatory protein	BPSL0117	BPSL0117	3.06398	0.0237507	1.43149	1.23406	Q63YS1		DNA binding transcription factor activity [GO:0003700];transcription, DNA-templated [GO:0006351]";"DNA binding [GO:0003677]				12	12	12	42.5	42.5	42.5	38.827	0	53.7	5590100	91	1	10	12	11	4	4	4	3	Q63YS1	By MS/MS	By MS/MS	By MS/MS	By MS/MS	By MS/MS	By MS/MS
20.4662	20.587	20.5854	20.0129	19.8359	19.9797						Putative epimerase/dehydratase	wbiB BPSL2679	BPSL2679	3.06382	0.170331	0.603364	0.565244	H7C740		carbohydrate metabolic process [GO:0005975]";racemase and epimerase activity, acting on carbohydrates and derivatives [GO:0016857];"coenzyme binding [GO:0050662]				34	34	34	84.3	84.3	84.3	39.147	0	323.31	128080000	639	26	47	51	49	27	45	41	39	H7C740	By MS/MS	By MS/MS	By MS/MS	By MS/MS	By MS/MS	By MS/MS
18.297	18.5726	18.2255	15.762	15.7721	16.4909				+	LFQ intensity delta_tig_LFQ intensity WT	Putative cysteine synthase	BPSL1716	BPSL1716	3.06347	0.00907263	2.35667	1.86523	Q63UA0						21	21	21	71.4	71.4	71.4	39.944	0	126.7	8981200	111	4	17	24	22	3	4	5	6	Q63UA0	By MS/MS	By MS/MS	By MS/MS	By MS/MS	By MS/MS	By MS/MS
16.5874	16.746	16.8873	18.1664	17.8064	17.9193				+	LFQ intensity delta_tig_LFQ intensity WT	Putative helicase SNF2 family protein	BPSL0763	BPSL0763	3.06	0.0361231	-1.22381	-1.07625	Q63WX8		helicase activity [GO:0004386];ATP binding [GO:0005524]				30	30	30	38.2	38.2	38.2	120.28	0	71.045	7693900	133	0	2	2	5	4	14	11	10	Q63WX8	By MS/MS	By MS/MS	By MS/MS	By MS/MS	By MS/MS	By MS/MS
18.309	18.8444	18.5106	17.1665	17.1585	17.1751				+	LFQ intensity delta_tig_LFQ intensity WT	Aminotransferase (EC 2.6.1.-)	BPSL2629	BPSL2629	3.05234	0.0251134	1.38794	1.20043	Q63RP3		biosynthetic process [GO:0009058];transaminase activity [GO:0008483];pyridoxal phosphate binding [GO:0030170]				13	13	12	36.5	36.5	34.4	44.806	0	92.779	7299400	82	0	8	10	8	3	6	6	5	Q63RP3	By MS/MS	By MS/MS	By MS/MS	By MS/MS	By MS/MS	By MS/MS
18.8918	18.7475	18.8571	20.01	19.7907	19.6583						Putative ABC transporter extracellular solute-binding protein	BPSL3166	BPSL3166	3.04834	0.0540614	-0.987502	-0.888515	Q63Q59		transmembrane transport [GO:0055085]				29	29	29	74.4	74.4	74.4	48.017	0	323.31	87512000	515	18	29	31	31	28	35	39	37	Q63Q59	By MS/MS	By MS/MS	By MS/MS	By MS/MS	By MS/MS	By MS/MS
20.5055	20.6462	20.7248	19.1991	18.593	19.0177				+	LFQ intensity delta_tig_LFQ intensity WT	Glycerol-3-phosphate dehydrogenase (EC 1.1.5.3)	glpD BPSL0688	BPSL0688	3.04676	0.012412	1.68893	1.41841	Q63X49	glycerol-3-phosphate dehydrogenase complex [GO:0009331]	glycerol-3-phosphate metabolic process [GO:0006072];sn-glycerol-3-phosphate:ubiquinone-8 oxidoreductase activity [GO:0052591];glycerol-3-phosphate dehydrogenase complex [GO:0009331]				44	44	44	84.1	84.1	84.1	56.444	0	323.31	67587000	480	22	48	44	51	14	38	27	32	Q63X49	By MS/MS	By MS/MS	By MS/MS	By MS/MS	By MS/MS	By MS/MS
16.617	16.7367	17.0997	15.476	15.4407	15.2481				+	LFQ intensity delta_tig_LFQ intensity WT	Beta-ketoadipyl CoA thiolase (EC 2.3.1.-)	BPSL0062	BPSL0062	3.04621	0.0236226	1.42955	1.2308	Q63YX8		metabolic process [GO:0008152]";"transferase activity, transferring acyl groups other than amino-acyl groups [GO:0016747]				6	6	6	18.5	18.5	18.5	41.812	0	37.403	2255900	43	0	7	5	5	0	1	2	2	Q63YX8	By MS/MS	By MS/MS	By MS/MS	By MS/MS	By MS/MS	By MS/MS
13.3718	12.5714	13.4571	16.1004	16.7475	16.0668				+	LFQ intensity delta_tig_LFQ intensity WT	L-arabinose-binding periplasmic protein (ABP)	araF BPSS1220	BPSS1220	3.0442	0.0104314	-3.17147	-2.33423	Q63KZ3	periplasmic space [GO:0042597]	L-arabinose transmembrane transport [GO:0042882];periplasmic space [GO:0042597]	SUBCELLULAR LOCATION: Periplasm {ECO:0000256|PIRNR:PIRNR002816}.			10	10	10	45.9	45.9	45.9	35.09	0	68.493	6075100	91	0	0	1	1	2	7	9	6	Q63KZ3	By matching	By MS/MS	By MS/MS	By MS/MS	By MS/MS	By MS/MS
12.6081	12.1455	13.63	17.8745	18.0379	16.9803				+	LFQ intensity delta_tig_LFQ intensity WT	Cis-1,2-dihydroxycyclohexa-3, 5-diene-1-carboxylate dehydrogenase	benD BPSS1906	BPSS1906	3.04081	0.0045	-4.83635	-3.12407	Q63J10		oxidoreductase activity [GO:0016491]				14	14	14	72	72	72	27.38	0	130.21	19951000	149	0	0	0	1	7	10	13	9	Q63J10	By matching	By matching	By MS/MS	By MS/MS	By MS/MS	By MS/MS
16.5206	16.4265	16.7338	17.7524	18.212	17.9658				+	LFQ intensity delta_tig_LFQ intensity WT	AsnC family transcriptional regulator	BPSL0849	BPSL0849	3.0364	0.0240422	-1.41644	-1.22007	Q63WP2	intracellular [GO:0005622]	DNA binding transcription factor activity [GO:0003700];sequence-specific DNA binding [GO:0043565];transcription, DNA-templated [GO:0006351]";"intracellular [GO:0005622]				11	11	11	64.1	64.1	64.1	18.924	0	46.752	14592000	128	0	3	7	4	8	6	10	9	Q63WP2	By MS/MS	By MS/MS	By MS/MS	By MS/MS	By MS/MS	By MS/MS
13.9625	14.627	14.8245	16.7676	17.038	16.8212				+	LFQ intensity delta_tig_LFQ intensity WT	Putative membrane protein	BPSL0982	BPSL0982	3.03449	0.00859429	-2.40424	-1.8879	Q63WA6	integral component of membrane [GO:0016021]	integral component of membrane [GO:0016021]			TRANSMEM 236 256 Helical. {ECO:0000256|SAM:Phobius}.;TRANSMEM 205 224 Helical. {ECO:0000256|SAM:Phobius}.	7	7	7	32	32	32	30.829	0	42.279	5909300	80	0	1	1	1	3	5	8	5	Q63WA6	By MS/MS	By MS/MS	By MS/MS	By MS/MS	By MS/MS	By MS/MS
13.067	12.1335	11.8914	15.6568	15.4406	15.5907				+	LFQ intensity delta_tig_LFQ intensity WT	Hypothetical phage protein	BPSL0143	BPSL0143	3.03361	0.00978218	-3.19876	-2.345	Q63YP4						3	3	3	31.3	31.3	31.3	18.528	0	16.197	1299300	15	0	0	0	0	0	3	1	1	Q63YP4	By matching		By matching	By MS/MS	By MS/MS	By MS/MS
19.1294	18.9252	19.371	17.3885	17.5451	16.9907				+	LFQ intensity delta_tig_LFQ intensity WT	2-dehydro-3-deoxyphosphooctonate aldolase 2 (EC 2.5.1.55) (3-deoxy-D-manno-octulosonic acid 8-phosphate synthase 2) (KDO-8-phosphate synthase 2) (KDO 8-P synthase 2) (KDOPS 2) (Phospho-2-dehydro-3-deoxyoctonate aldolase 2)	kdsA2 BPSL2772	BPSL2772	3.02849	0.00908527	1.83376	1.51631	Q63RA1	cytoplasm [GO:0005737]	3-deoxy-8-phosphooctulonate synthase activity [GO:0008676];lipopolysaccharide biosynthetic process [GO:0009103];cytoplasm [GO:0005737]	SUBCELLULAR LOCATION: Cytoplasm {ECO:0000255|HAMAP-Rule:MF_00056}.			20	20	20	68	68	68	30.213	0	199.72	15733000	203	2	20	20	26	6	11	15	9	Q63RA1	By MS/MS	By MS/MS	By MS/MS	By MS/MS	By MS/MS	By MS/MS
18.8235	18.6642	18.5125	17.4791	17.0212	17.0955				+	LFQ intensity delta_tig_LFQ intensity WT	Putative amino hydrolase	BPSL2112	BPSL2112	3.02562	0.0220222	1.46814	1.25707	Q63T57		hydrolase activity, acting on carbon-nitrogen (but not peptide) bonds [GO:0016810]				25	25	25	70	70	70	51.38	0	157.24	23871000	293	8	25	32	29	9	17	19	15	Q63T57	By MS/MS	By MS/MS	By MS/MS	By MS/MS	By MS/MS	By MS/MS
18.4499	18.3131	18.1516	17.0944	16.9625	17.3198				+	LFQ intensity delta_tig_LFQ intensity WT	Putative dehydratase	BPSS0131	BPSS0131	3.01981	0.0397806	1.17928	1.0387	Q63P17		coenzyme binding [GO:0050662];catalytic activity [GO:0003824]				23	23	23	82.9	82.9	82.9	36.158	0	139.27	15856000	229	4	17	22	25	8	13	17	15	Q63P17	By MS/MS	By MS/MS	By MS/MS	By MS/MS	By MS/MS	By MS/MS
12.4958	8.47893	8.92327	21.3046	21.1111	20.8624				+	LFQ intensity delta_tig_LFQ intensity WT	Trigger factor (TF) (EC 5.2.1.8) (PPIase)	tig BPSL1402	BPSL1402	3.01872	0.0175	-11.1267	-4.88485	Q63V42	cytoplasm [GO:0005737]	cell cycle [GO:0007049];cell division [GO:0051301];peptidyl-prolyl cis-trans isomerase activity [GO:0003755];protein folding [GO:0006457];protein transport [GO:0015031];cytoplasm [GO:0005737]	SUBCELLULAR LOCATION: Cytoplasm. Note=About half TF is bound to the ribosome near the polypeptide exit tunnel while the other half is free in the cytoplasm. {ECO:0000255|HAMAP-Rule:MF_00303}.			59	59	59	90	90	90	49.768	0	323.31	322470000	826	0	0	0	0	50	74	74	75	Q63V42	By matching	By matching	By matching	By MS/MS	By MS/MS	By MS/MS
16.0733	16.4282	17.0837	12.9081	11.8745	11.5351				+	LFQ intensity delta_tig_LFQ intensity WT	Putative exported protein	BPSS2107	BPSS2107	3.01837	0.0096	4.42248	2.9327	Q63IG6						7	7	7	61	61	61	18.804	0	38.928	1593500	17	1	4	3	8	0	0	0	0	Q63IG6	By MS/MS	By MS/MS	By MS/MS
16.9726	16.6008	16.8906	15.6205	15.6682	15.8242				+	LFQ intensity delta_tig_LFQ intensity WT	Uncharacterized protein	BPSL2108	BPSL2108	3.01609	0.0437049	1.11705	0.989867	Q63T61						6	6	6	51.5	51.5	51.5	18.331	0	19.185	2991700	47	1	3	3	3	1	3	3	3	Q63T61	By MS/MS	By MS/MS	By MS/MS	By MS/MS	By MS/MS	By MS/MS
17.5152	17.4659	17.367	16.7361	16.5925	16.8389						Putative ABC transport system, ATP-binding protein	BPSL2176	BPSL2176	3.01466	0.108514	0.726879	0.670751	Q63SZ5		ATPase activity [GO:0016887];DNA binding [GO:0003677];ATP binding [GO:0005524]				24	24	24	53.3	53.3	53.3	71.014	0	123.41	13349000	194	3	17	18	19	4	12	12	14	Q63SZ5	By MS/MS	By MS/MS	By MS/MS	By MS/MS	By MS/MS	By MS/MS
19.5319	19.3864	19.5931	20.4076	20.5508	20.2595						Uncharacterized protein	BPSL0348	BPSL0348	3.01116	0.0643006	-0.902187	-0.81714	Q63Y40						11	11	11	42.4	42.4	42.4	27.887	0	245.18	78636000	188	5	8	8	8	11	14	15	9	Q63Y40	By MS/MS	By MS/MS	By MS/MS	By MS/MS	By MS/MS	By MS/MS
17.6954	17.2681	18.5252	13.1659	11.4364	11.5791				+	LFQ intensity delta_tig_LFQ intensity WT	Uncharacterized protein	BPSS2102	BPSS2102	3.01038	0.00424242	5.7691	3.46315	Q63IH1	integral component of membrane [GO:0016021]	ATP binding [GO:0005524];protein tyrosine kinase activity [GO:0004713];integral component of membrane [GO:0016021]			TRANSMEM 634 655 Helical. {ECO:0000256|SAM:Phobius}.	29	29	29	51.8	51.8	51.8	89.879	0	199.3	5837400	101	5	27	27	35	0	0	0	0	Q63IH1	By MS/MS	By MS/MS	By MS/MS		By matching
13.5199	13.5296	13.5644	12.7768	12.5259	12.3979						Putative copper-related MerR-family transcriptional regulator	BPSS0351	BPSS0351	3.00974	0.0545491	0.971076	0.873174	Q63NE8		DNA binding [GO:0003677];DNA binding transcription factor activity [GO:0003700];positive regulation of transcription, DNA-templated [GO:0045893]";"copper ion binding [GO:0005507]				4	4	4	44.8	44.8	44.8	15.066	0	10.061	363300	21	0	1	3	4	0	1	1	0	Q63NE8	By MS/MS	By MS/MS	By MS/MS	By MS/MS	By MS/MS	By matching
18.7525	18.839	18.8248	18.3649	18.2602	18.1698						Acetyl-coenzyme A carboxylase carboxyl transferase subunit beta (ACCase subunit beta) (Acetyl-CoA carboxylase carboxyltransferase subunit beta) (EC 2.1.3.15)	accD BPSS1696	BPSS1696	3.00952	0.209168	0.540449	0.508701	Q63JM1	acetyl-CoA carboxylase complex [GO:0009317]	acetyl-CoA carboxylase activity [GO:0003989];ATP binding [GO:0005524];carboxyl- or carbamoyltransferase activity [GO:0016743];fatty acid biosynthetic process [GO:0006633];malonyl-CoA biosynthetic process [GO:2001295];zinc ion binding [GO:0008270];acetyl-CoA carboxylase complex [GO:0009317]	SUBCELLULAR LOCATION: Cytoplasm {ECO:0000256|HAMAP-Rule:MF_01395, ECO:0000256|SAAS:SAAS00710105}.			21	21	21	57.2	57.2	57.2	31.94	0	145.04	23628000	199	6	16	15	14	5	15	14	10	Q63JM1	By MS/MS	By MS/MS	By MS/MS	By MS/MS	By MS/MS	By MS/MS
17.616	17.7553	16.9125	15.0968	15.2255	15.0408				+	LFQ intensity delta_tig_LFQ intensity WT	GTP cyclohydrolase FolE2 (EC 3.5.4.16)	folE2 BPSS1761	BPSS1761	3.00894	0.00845833	2.3069	1.8215	Q63JF5		7,8-dihydroneopterin 3'-triphosphate biosynthetic process [GO:0035998]";"GTP cyclohydrolase I activity [GO:0003934]				5	5	5	23.4	23.4	23.4	30.188	0	17.102	2004700	18	0	2	5	3	1	1	1	0	Q63JF5	By MS/MS	By MS/MS	By MS/MS	By MS/MS	By MS/MS	By matching
12.0341	11.8109	11.9779	14.5498	13.9606	14.9465				+	LFQ intensity delta_tig_LFQ intensity WT	Putative methyl-accepting chemotaxis protein	BPSL3338	BPSL3338	3.00786	0.00957962	-2.54471	-1.96632	Q63PN5	integral component of membrane [GO:0016021]	chemotaxis [GO:0006935];transmembrane signaling receptor activity [GO:0004888];integral component of membrane [GO:0016021]			TRANSMEM 277 304 Helical. {ECO:0000256|SAM:Phobius}.;TRANSMEM 12 35 Helical. {ECO:0000256|SAM:Phobius}.	5	4	4	12.1	10.4	10.4	62.28	0	7.3303	384420	16	0	0	0	0	1	2	1	2	Q63PN5	By matching	By matching		By MS/MS	By MS/MS	By MS/MS
17.4465	17.4203	17.5359	18.8548	18.5599	18.4209				+	LFQ intensity delta_tig_LFQ intensity WT	Uncharacterized protein	BPSS1486	BPSS1486	3.00331	0.0410379	-1.14434	-1.01033	Q63K79						8	8	8	70.5	70.5	70.5	16.225	0	47.139	17692000	104	1	4	3	5	5	10	7	7	Q63K79	By MS/MS	By MS/MS	By MS/MS	By MS/MS	By MS/MS	By MS/MS
18.2254	18.2185	18.1903	18.7885	18.6244	18.632						Dihydroxy-acid dehydratase (DAD) (EC 4.2.1.9)	ilvD BPSL0969	BPSL0969	3.00226	0.254262	-0.470264	-0.445942	Q63WB9		dihydroxy-acid dehydratase activity [GO:0004160];isoleucine biosynthetic process [GO:0009097];metal ion binding [GO:0046872];valine biosynthetic process [GO:0009099]";"4 iron, 4 sulfur cluster binding [GO:0051539]				30	30	30	59.6	59.6	59.6	59.038	0	261.37	61368000	460	11	28	31	29	23	30	33	31	Q63WB9	By MS/MS	By MS/MS	By MS/MS	By MS/MS	By MS/MS	By MS/MS
16.7529	16.4002	17.4007	12.6115	11.0793	12.3826				+	LFQ intensity delta_tig_LFQ intensity WT	Putative lipoprotein	BPSS2108	BPSS2108	3.00185	0.00440816	4.82678	3.09417	Q63IG5						7	7	7	54.9	54.9	54.9	14.397	0	32.583	1368500	27	1	7	6	10	0	0	0	0	Q63IG5	By MS/MS	By MS/MS	By MS/MS
21.2938	21.3926	21.3863	17.6814	17.2613	18.6319				+	LFQ intensity delta_tig_LFQ intensity WT	Probable non-ribosomal peptide synthetase	BPSS1632	BPSS1632	2.99905	0.00898925	3.49938	2.48774	Q63JT2		biosynthetic process [GO:0009058]";phosphopantetheine binding [GO:0031177];"hydrolase activity, acting on ester bonds [GO:0016788]				252	252	159	58.1	58.1	35.1	664.05	0	323.31	122960000	1262	62	234	257	253	15	36	48	61	Q63JT2	By MS/MS	By MS/MS	By MS/MS	By MS/MS	By MS/MS	By MS/MS
22.7714	22.607	22.8325	23.8469	23.8088	23.5464						Hypothetical bacteriophage protein	BPSS1076	BPSS1076	2.99704	0.0532899	-0.997083	-0.893437	Q63LD3						18	18	18	65.9	65.9	65.9	19.319	0	323.31	1272100000	881	17	41	34	44	48	59	61	47	Q63LD3	By MS/MS	By MS/MS	By MS/MS	By MS/MS	By MS/MS	By MS/MS
16.9566	17.2407	17.1189	15.9075	16.2147	16.0783				+	LFQ intensity delta_tig_LFQ intensity WT	Uncharacterized protein	BPSL1926	BPSL1926	2.99318	0.0497586	1.03856	0.926366	Q63TP0						8	8	8	70.5	70.5	70.5	12.048	0	32.992	4778600	69	0	5	6	8	3	3	5	5	Q63TP0	By MS/MS	By MS/MS	By MS/MS	By MS/MS	By MS/MS	By MS/MS
16.5773	16.6131	16.6465	15.9634	15.6672	15.8805						Putative TolR-related protein	tolR BPSL2762	BPSL2762	2.99222	0.0926753	0.77525	0.710939	Q63RB0	plasma membrane [GO:0005886];integral component of membrane [GO:0016021]	plasma membrane [GO:0005886];protein transport [GO:0015031];transmembrane transporter activity [GO:0022857];integral component of membrane [GO:0016021]	Single-pass type II membrane protein {ECO:0000256|RuleBase:RU003879}.;SUBCELLULAR LOCATION: Cell membrane {ECO:0000256|RuleBase:RU003879}		TRANSMEM 24 46 Helical. {ECO:0000256|SAM:Phobius}.	6	6	6	36.9	36.9	36.9	15.903	0	26.66	2943500	83	0	7	9	8	2	4	4	3	Q63RB0	By MS/MS	By MS/MS	By MS/MS	By MS/MS	By MS/MS	By MS/MS
17.7416	17.7004	17.9682	19.7336	19.7162	19.1707				+	LFQ intensity delta_tig_LFQ intensity WT	Putative exported protein	BPSL0809	BPSL0809	2.992	0.0116678	-1.73678	-1.44409	Q63WT2		carbohydrate binding [GO:0030246]				7	7	7	70.7	70.7	70.7	14.775	0	116.78	27844000	101	2	5	5	6	5	7	6	6	Q63WT2	By MS/MS	By MS/MS	By MS/MS	By MS/MS	By MS/MS	By MS/MS
19.5135	20.4097	19.7305	15.0685	13.6443	15.4146				+	LFQ intensity delta_tig_LFQ intensity WT	Putative siderophore-related non-ribosomal peptide synthase	BPSL1777	BPSL1777	2.98857	0.00514286	5.17545	3.22413	Q63U39		metabolic process [GO:0008152];catalytic activity [GO:0003824]				54	54	54	40.8	40.8	40.8	185.45	0	234.52	10828000	166	4	40	55	43	2	0	1	3	Q63U39	By MS/MS	By MS/MS	By MS/MS	By matching	By MS/MS	By MS/MS
21.168	21.2006	21.057	20.7038	20.6532	20.7487						Phosphoglucomutase (EC 5.4.2.2)	pgm BPSL2666	BPSL2666	2.98776	0.277427	0.43998	0.41844	Q63RK6		carbohydrate metabolic process [GO:0005975];phosphoglucomutase activity [GO:0004614]				49	49	49	89.4	89.4	89.4	50.083	0	323.31	250840000	825	27	56	68	66	31	49	55	50	Q63RK6	By MS/MS	By MS/MS	By MS/MS	By MS/MS	By MS/MS	By MS/MS
18.2887	18.2527	18.2358	17.94	17.9202	17.8105						N5-carboxyaminoimidazole ribonucleotide synthase (N5-CAIR synthase) (EC 6.3.4.18) (5-(carboxyamino)imidazole ribonucleotide synthetase)	purK BPSL0801	BPSL0801	2.98625	0.341038	0.36883	0.35356	Q63WU0		ATP binding [GO:0005524];'de novo' IMP biosynthetic process [GO:0006189];metal ion binding [GO:0046872];phosphoribosylaminoimidazole carboxylase activity [GO:0004638];5-(carboxyamino)imidazole ribonucleotide synthase activity [GO:0034028]				14	14	14	43	43	43	41.596	0	64.34	10528000	115	5	7	9	14	4	10	9	7	Q63WU0	By MS/MS	By MS/MS	By MS/MS	By MS/MS	By MS/MS	By MS/MS
15.956	16.1705	16.4146	14.9948	15.0035	15.0814				+	LFQ intensity delta_tig_LFQ intensity WT	Metallo-beta-lactamase superfamily protein	BPSL0374	BPSL0374	2.98389	0.0414604	1.15381	1.0163	Q63Y15						8	8	8	35.1	35.1	35.1	39.517	0	49.578	2411000	64	1	7	7	7	0	5	3	3	Q63Y15	By MS/MS	By MS/MS	By MS/MS	By MS/MS	By MS/MS	By MS/MS
15.5511	15.6196	15.4991	14.6965	14.8985	14.9426						Putative membrane protein	BPSS0937	BPSS0937	2.98249	0.114922	0.710754	0.656027	Q63LS5	integral component of membrane [GO:0016021]	potassium ion transport [GO:0006813];integral component of membrane [GO:0016021]			TRANSMEM 109 131 Helical. {ECO:0000256|SAM:Phobius}.;TRANSMEM 82 102 Helical. {ECO:0000256|SAM:Phobius}.;TRANSMEM 42 62 Helical. {ECO:0000256|SAM:Phobius}.	5	5	5	13.3	13.3	13.3	40.263	0	8.3945	1685200	45	1	4	4	4	1	2	4	3	Q63LS5	By MS/MS	By MS/MS	By MS/MS	By MS/MS	By MS/MS	By MS/MS
14.8487	15.445	15.9762	18.1334	18.4642	18.3291				+	LFQ intensity delta_tig_LFQ intensity WT	Putative exported protein	BPSL0097	BPSL0097	2.97837	0.0114754	-2.88559	-2.1542	Q63YU2						8	8	8	57.9	57.9	57.9	12.695	0	98.659	5484200	43	0	2	3	2	1	4	6	3	Q63YU2	By MS/MS	By MS/MS	By MS/MS	By MS/MS	By MS/MS	By MS/MS
18.3422	18.4894	18.1524	19.1508	19.2171	19.2844						Putative aminotransferase	BPSL1083	BPSL1083	2.97476	0.0664255	-0.889405	-0.804982	Q63W11		biosynthetic process [GO:0009058];transaminase activity [GO:0008483];pyridoxal phosphate binding [GO:0030170]				15	15	15	56	56	56	44.232	0	254.26	31455000	226	2	15	14	13	6	18	18	15	Q63W11	By MS/MS	By MS/MS	By MS/MS	By MS/MS	By MS/MS	By MS/MS
17.6334	17.7045	17.7056	17.3275	17.2344	17.1699						Imidazoleglycerol-phosphate dehydratase (IGPD) (EC 4.2.1.19)	hisB BPSL3137	BPSL3137	2.97331	0.280385	0.437276	0.415817	Q63Q88	cytoplasm [GO:0005737]	histidine biosynthetic process [GO:0000105];imidazoleglycerol-phosphate dehydratase activity [GO:0004424];cytoplasm [GO:0005737]	SUBCELLULAR LOCATION: Cytoplasm {ECO:0000255|HAMAP-Rule:MF_00076}.			9	9	9	46.2	46.2	46.2	21.476	0	21.302	8174700	88	2	5	7	8	3	6	7	5	Q63Q88	By MS/MS	By MS/MS	By MS/MS	By MS/MS	By MS/MS	By MS/MS
11.6571	13.3485	13.1607	17.1148	17.6465	17.4621				+	LFQ intensity delta_tig_LFQ intensity WT	Putative chitobiase	BPSL0500	BPSL0500	2.95997	0.006	-4.68573	-3.00855	Q63XP0		carbohydrate metabolic process [GO:0005975];polysaccharide binding [GO:0030247];beta-N-acetylhexosaminidase activity [GO:0004563]				53	53	53	73.9	73.9	73.9	90.961	0	303.16	36996000	479	0	1	4	4	21	36	44	35	Q63XP0	By MS/MS	By MS/MS	By MS/MS	By MS/MS	By MS/MS	By MS/MS
15.1394	15.4036	14.4688	12.5167	12.1272	12.5552				+	LFQ intensity delta_tig_LFQ intensity WT	Putative exported protein	BPSL3254B	BPSL3254B	2.95915	0.00970323	2.60424	1.98799	Q63PW8						2	2	2	17.8	17.8	17.8	14.048	0	6.8043	179190	8	1	3	2	2	0	0	0	0	Q63PW8	By MS/MS	By MS/MS	By MS/MS
12.0895	13.2285	13.8942	17.7568	17.9509	17.3972				+	LFQ intensity delta_tig_LFQ intensity WT	Catalase (EC 1.11.1.6)	katE BPSS2214	BPSS2214	2.95897	0.0057931	-4.63093	-2.98522	Q63I56		heme binding [GO:0020037];hydrogen peroxide catabolic process [GO:0042744];metal ion binding [GO:0046872];response to oxidative stress [GO:0006979];catalase activity [GO:0004096]				39	39	39	65.4	65.4	65.4	78.331	0	281.25	28945000	298	1	0	0	2	8	15	16	11	Q63I56	By matching	By matching	By MS/MS	By MS/MS	By MS/MS	By MS/MS
16.9505	17.1661	17.4808	18.6075	18.784	18.5271				+	LFQ intensity delta_tig_LFQ intensity WT	Putative lipoprotein	BPSL2705	BPSL2705	2.95729	0.024118	-1.44043	-1.22941	Q63RG7						16	16	16	61.9	61.9	61.9	43.649	0	323.31	30361000	219	4	9	10	10	7	14	18	14	Q63RG7	By MS/MS	By MS/MS	By MS/MS	By MS/MS	By MS/MS	By MS/MS
15.6878	16.2139	16.6615	12.8935	11.8104	12.752				+	LFQ intensity delta_tig_LFQ intensity WT	LysR family transcriptional regulator	BPSL0731	BPSL0731	2.957	0.00972093	3.70243	2.56885	Q63X09		DNA binding transcription factor activity [GO:0003700];transcription, DNA-templated [GO:0006351]";"DNA binding [GO:0003677]				8	8	7	23.3	23.3	23	44.515	0	14.842	1050600	20	1	3	5	4	0	0	0	0	Q63X09	By MS/MS	By MS/MS	By MS/MS	By matching	By matching	By matching
15.9489	15.887	15.7981	13.2233	12.6627	13.7525				+	LFQ intensity delta_tig_LFQ intensity WT	Putative DNA binding protein	BPSL0677	BPSL0677	2.95695	0.0105915	2.66517	2.02265	Q63X60		sequence-specific DNA binding [GO:0043565]				4	4	4	27.5	27.5	27.5	23.822	0	18.575	763890	14	0	2	2	3	0	2	0	0	Q63X60	By MS/MS	By MS/MS	By MS/MS	By MS/MS	By matching	By matching
16.2723	16.2208	16.4616	17.6507	17.4707	17.2544				+	LFQ intensity delta_tig_LFQ intensity WT	UDP-3-O-acyl-N-acetylglucosamine deacetylase (UDP-3-O-acyl-GlcNAc deacetylase) (EC 3.5.1.108) (UDP-3-O-[R-3-hydroxymyristoyl]-N-acetylglucosamine deacetylase)	wcbS lpxC BPSL2788	BPSL2788	2.95661	0.0414921	-1.14036	-1.00388	Q63R85		lipid A biosynthetic process [GO:0009245];UDP-3-O-[3-hydroxymyristoyl] N-acetylglucosamine deacetylase activity [GO:0008759];UDP-3-O-acyl-N-acetylglucosamine deacetylase activity [GO:0103117];metal ion binding [GO:0046872]				15	15	15	61	61	61	33.141	0	58.858	8588900	170	1	8	7	8	10	12	11	13	Q63R85	By MS/MS	By MS/MS	By MS/MS	By MS/MS	By MS/MS	By MS/MS
16.6748	16.5381	17.0795	12.5829	13.0369	11.3505				+	LFQ intensity delta_tig_LFQ intensity WT	Putative lipoprotein	BPSL0093	BPSL0093	2.95659	0.0110476	4.44073	2.90357	Q63YU6						4	4	4	22.6	22.6	22.6	39.14	0	66.557	631060	8	0	2	2	4	0	0	0	0	Q63YU6	By MS/MS	By MS/MS	By MS/MS
17.4302	17.7237	17.6025	16.7737	16.6396	16.8164						Porin	BPSL0294	BPSL0294	2.95628	0.0731177	0.842226	0.765364	Q63Y94	pore complex [GO:0046930];cell outer membrane [GO:0009279]	carbohydrate transport [GO:0008643];ion transport [GO:0006811];pore complex [GO:0046930];porin activity [GO:0015288];cell outer membrane [GO:0009279]	Multi-pass membrane protein {ECO:0000256|RuleBase:RU363072}.;SUBCELLULAR LOCATION: Cell outer membrane {ECO:0000256|RuleBase:RU363072}			15	15	15	40.9	40.9	40.9	53.741	0	101.04	6567000	94	0	11	11	10	2	6	7	6	Q63Y94	By MS/MS	By MS/MS	By MS/MS	By MS/MS	By MS/MS	By MS/MS
16.6354	17.1497	17.1984	19.125	19.0048	18.6456				+	LFQ intensity delta_tig_LFQ intensity WT	Putative exported protein	BPSL1440	BPSL1440	2.95339	0.008	-1.93066	-1.56887	Q63V04						19	19	19	77.3	77.3	77.3	25.15	0	228.97	43951000	312	2	6	9	10	16	24	27	20	Q63V04	By MS/MS	By MS/MS	By MS/MS	By MS/MS	By MS/MS	By MS/MS
17.6684	17.7706	17.8001	17.2947	17.3572	17.385						Putative lipoprotein	BPSL0404	BPSL0404	2.94818	0.313132	0.400752	0.38239	Q63XY5						10	10	10	65.2	65.2	65.2	21.19	0	82.048	10194000	106	3	6	9	8	5	7	7	6	Q63XY5	By MS/MS	By MS/MS	By MS/MS	By MS/MS	By MS/MS	By MS/MS
17.1785	17.2606	17.3173	16.6769	16.4816	16.4199						tRNA uridine 5-carboxymethylaminomethyl modification enzyme MnmG (Glucose-inhibited division protein A)	mnmG gidA BPSL3408	BPSL3408	2.94238	0.109692	0.726031	0.667738	Q63PG8	cytoplasm [GO:0005737]	flavin adenine dinucleotide binding [GO:0050660];tRNA wobble uridine modification [GO:0002098];cytoplasm [GO:0005737]	SUBCELLULAR LOCATION: Cytoplasm {ECO:0000255|HAMAP-Rule:MF_00129}.			32	32	32	58	58	58	71.995	0	236.9	13478000	271	4	23	26	25	9	21	23	15	Q63PG8	By MS/MS	By MS/MS	By MS/MS	By MS/MS	By MS/MS	By MS/MS
17.3962	17.3169	17.3385	16.4054	16.1491	16.5455						Uncharacterized protein	BPSL0421	BPSL0421	2.94022	0.0544646	0.983859	0.879659	Q63XW9		oxidoreductase activity, acting on the CH-CH group of donors [GO:0016627]";"flavin adenine dinucleotide binding [GO:0050660]				18	18	18	59.3	59.3	59.3	40.4	0	64.133	8712800	163	6	14	15	13	2	8	12	12	Q63XW9	By MS/MS	By MS/MS	By MS/MS	By MS/MS	By MS/MS	By MS/MS
20.5793	20.4003	20.5694	21.5055	21.2439	21.5448						Maltose-binding protein	malE BPSL2611	BPSL2611	2.93007	0.0629705	-0.915058	-0.823747	Q63RR0						42	42	42	85.8	85.8	85.8	44.301	0	323.31	356930000	896	23	50	45	50	40	67	60	63	Q63RR0	By MS/MS	By MS/MS	By MS/MS	By MS/MS	By MS/MS	By MS/MS
18.9826	18.9888	19.2459	19.8107	19.7691	19.8166						Putative exported protein	BPSL1057	BPSL1057	2.92919	0.109432	-0.726298	-0.667536	Q63W35	periplasmic space [GO:0042597]	negative regulation of catalytic activity [GO:0043086];periplasmic space [GO:0042597]				11	11	11	62.7	62.7	62.7	17.843	0	82.974	40400000	215	4	11	13	15	9	13	13	15	Q63W35	By MS/MS	By MS/MS	By MS/MS	By MS/MS	By MS/MS	By MS/MS
18.0048	18.0921	18.0674	17.5936	17.6959	17.5321						Uncharacterized protein	BPSS0961	BPSS0961	2.92524	0.270831	0.447592	0.424508	Q63LQ2						6	6	6	59.7	59.7	59.7	18.208	0	57.493	7516100	83	0	6	7	6	2	6	8	5	Q63LQ2	By MS/MS	By MS/MS	By MS/MS	By MS/MS	By MS/MS	By MS/MS
19.066	19.107	19.1341	18.5407	18.6454	18.7243						Uncharacterized protein	BPSS2043	BPSS2043	2.91985	0.256848	0.465549	0.440551	Q63IM6						9	9	9	60.4	60.4	60.4	15.178	0	86.532	24915000	142	3	11	10	10	8	10	8	9	Q63IM6	By MS/MS	By MS/MS	By MS/MS	By MS/MS	By MS/MS	By MS/MS
14.9102	15.4269	15.4773	16.8862	17.2645	16.9538				+	LFQ intensity delta_tig_LFQ intensity WT	Putative membrane protein	BPSS0064	BPSS0064	2.91618	0.0114266	-1.7634	-1.45086	Q63P80						6	6	6	30.6	30.6	30.6	20.209	0	21.745	3514200	50	0	1	1	0	3	6	4	3	Q63P80	By MS/MS	By MS/MS	By matching	By MS/MS	By MS/MS	By MS/MS
15.1255	15.0714	15.2008	14.7151	14.622	14.5427						Putative membrane protein	BPSL2407	BPSL2407	2.90155	0.230623	0.50597	0.476271	Q63SB7	integral component of membrane [GO:0016021]	integral component of membrane [GO:0016021]			TRANSMEM 116 140 Helical. {ECO:0000256|SAM:Phobius}.;TRANSMEM 46 67 Helical. {ECO:0000256|SAM:Phobius}.;TRANSMEM 88 110 Helical. {ECO:0000256|SAM:Phobius}.;TRANSMEM 12 34 Helical. {ECO:0000256|SAM:Phobius}.	4	4	4	12.7	12.7	12.7	34.249	0	6.5126	699860	24	0	2	2	1	0	1	4	1	Q63SB7	By MS/MS	By MS/MS	By MS/MS	By MS/MS	By MS/MS	By MS/MS
16.8975	18.502	18.3835	13.1677	11.6471	11.8326				+	LFQ intensity delta_tig_LFQ intensity WT	Glycosyl transferases group 1 protein	BPSL2408	BPSL2408	2.90097	0.004	5.71183	3.35164	Q63SB6		transferase activity [GO:0016740]				14	12	12	45.5	41.5	41.5	39.841	0	84.345	2844200	45	2	6	15	14	0	2	0	0	Q63SB6	By MS/MS	By MS/MS	By MS/MS	By MS/MS	By matching	By matching
16.9973	17.2364	17.1295	17.7383	17.8453	17.7172						Putative membrane protein	BPSL3111	BPSL3111	2.89918	0.148834	-0.645847	-0.598167	Q63QB2	integral component of membrane [GO:0016021]	integral component of membrane [GO:0016021]			TRANSMEM 208 228 Helical. {ECO:0000256|SAM:Phobius}.	16	16	16	66.3	66.3	66.3	28.884	0	70.955	16710000	173	1	11	11	13	6	13	12	12	Q63QB2	By MS/MS	By MS/MS	By MS/MS	By MS/MS	By MS/MS	By MS/MS
17.8383	17.9163	18.0391	17.1704	16.9714	16.822						Putative 2-ketogluconate reductase	BPSL2459	BPSL2459	2.8966	0.0592814	0.943297	0.844792	Q63S66		oxidoreductase activity, acting on the CH-OH group of donors, NAD or NADP as acceptor [GO:0016616]";"NAD binding [GO:0051287]				14	14	14	54.7	54.7	54.7	34.948	0	54.009	8234700	104	3	11	9	9	1	6	9	5	Q63S66	By MS/MS	By MS/MS	By MS/MS	By MS/MS	By MS/MS	By MS/MS
19.0755	19.3553	19.0796	18.1095	17.9938	18.2984						Uncharacterized protein	BPSL0394	BPSL0394	2.8943	0.0507143	1.03625	0.918437	Q63XZ5		oxidoreductase activity [GO:0016491]				23	23	23	77.3	77.3	77.3	34.335	0	101.35	30220000	294	7	24	27	30	12	19	20	22	Q63XZ5	By MS/MS	By MS/MS	By MS/MS	By MS/MS	By MS/MS	By MS/MS
17.7642	17.9657	17.8356	17.3527	17.3514	17.3942						Putative ABC transport system, ATP-binding protein	BPSL1068	BPSL1068	2.8914	0.241978	0.489042	0.461081	Q63W25	cytoplasm [GO:0005737]	ATP binding [GO:0005524];ATPase activity [GO:0016887];DNA binding [GO:0003677];valine-tRNA ligase activity [GO:0004832];valyl-tRNA aminoacylation [GO:0006438];cytoplasm [GO:0005737]				29	29	29	55.9	55.9	55.9	71.594	0	143.96	17810000	305	3	26	28	25	11	22	22	22	Q63W25	By MS/MS	By MS/MS	By MS/MS	By MS/MS	By MS/MS	By MS/MS
16.2495	16.09	16.0069	17.5777	17.8656	17.2872				+	LFQ intensity delta_tig_LFQ intensity WT	Putative acylhydrolase	BPSL0803	BPSL0803	2.88871	0.0235967	-1.46132	-1.23683	Q63WT8		hydrolase activity, acting on ester bonds [GO:0016788]				3	3	3	16.6	16.6	16.6	38.776	0	18.851	2668600	25	0	2	1	1	1	2	3	2	Q63WT8	By MS/MS	By MS/MS	By MS/MS	By MS/MS	By MS/MS	By MS/MS
18.1164	18.094	18.1803	17.5114	17.7048	17.5167						Sigma-54 interacting response regulator protein	BPSL2423	BPSL2423	2.88804	0.20253	0.552608	0.517102	Q63SA1	intracellular [GO:0005622]	ATP binding [GO:0005524];phosphorelay signal transduction system [GO:0000160];regulation of transcription, DNA-templated [GO:0006355];sequence-specific DNA binding [GO:0043565];transcription factor binding [GO:0008134];transcription, DNA-templated [GO:0006351]";"intracellular [GO:0005622]				23	23	23	67.1	67.1	67.1	50.615	0	205.38	18619000	217	4	15	18	20	10	14	17	12	Q63SA1	By MS/MS	By MS/MS	By MS/MS	By MS/MS	By MS/MS	By MS/MS
18.9599	19.1086	19.0929	18.4945	18.5902	18.6193						Methylenetetrahydrofolate reductase (EC 1.5.1.20)	metF BPSL3288	BPSL3288	2.88747	0.243954	0.485793	0.45813	Q63PT4	cytosol [GO:0005829]	methionine biosynthetic process [GO:0009086];methylenetetrahydrofolate reductase (NAD(P)H) activity [GO:0004489];tetrahydrofolate interconversion [GO:0035999];cytosol [GO:0005829]				20	20	20	79.3	79.3	79.3	30.172	0	139.54	51384000	294	7	21	19	18	17	21	17	18	Q63PT4	By MS/MS	By MS/MS	By MS/MS	By MS/MS	By MS/MS	By MS/MS
13.8206	13.9537	14.0637	15.3367	15.2821	14.9053				+	LFQ intensity delta_tig_LFQ intensity WT	Uncharacterized protein	BPSL1337	BPSL1337	2.88705	0.0369913	-1.22873	-1.0659	Q63VA4						8	8	8	40.5	40.5	40.5	33.878	0	24.185	1994400	53	0	1	2	1	2	3	5	5	Q63VA4	By MS/MS	By MS/MS	By MS/MS	By MS/MS	By MS/MS	By MS/MS
18.7832	19.1949	18.7313	17.587	17.1888	17.2056				+	LFQ intensity delta_tig_LFQ intensity WT	Putative bipolymer transport protein	BPSS0367	BPSS0367	2.88674	0.0195608	1.576	1.31775	Q63ND2	integral component of membrane [GO:0016021]	protein transport [GO:0015031];integral component of membrane [GO:0016021]	Multi-pass membrane protein {ECO:0000256|RuleBase:RU004057}.;SUBCELLULAR LOCATION: Membrane {ECO:0000256|RuleBase:RU004057}		TRANSMEM 130 154 Helical. {ECO:0000256|SAM:Phobius}.;TRANSMEM 179 199 Helical. {ECO:0000256|SAM:Phobius}.;TRANSMEM 20 40 Helical. {ECO:0000256|SAM:Phobius}.	6	6	6	24.8	24.8	24.8	26.359	0	56.622	4995100	53	1	5	8	6	1	3	3	3	Q63ND2	By MS/MS	By MS/MS	By MS/MS	By MS/MS	By MS/MS	By MS/MS
16.3807	16.8657	16.5892	14.5981	13.8864	14.621				+	LFQ intensity delta_tig_LFQ intensity WT	Uncharacterized protein	BPSL3235	BPSL3235	2.88614	0.00898077	2.2434	1.75393	Q63PY9						10	10	10	39.9	39.9	39.9	30.019	0	61.474	2314800	45	1	6	9	9	0	4	1	2	Q63PY9	By MS/MS	By MS/MS	By MS/MS	By MS/MS	By MS/MS	By MS/MS
15.5085	15.8596	15.6018	16.4906	16.5252	16.496						Beta-lactamase (EC 3.5.2.6)	oxa BPSS1997	BPSS1997	2.88396	0.072767	-0.847279	-0.766395	H7C757		antibiotic catabolic process [GO:0017001];penicillin binding [GO:0008658];response to antibiotic [GO:0046677];beta-lactamase activity [GO:0008800]				10	10	10	53.5	53.5	53.5	29.495	0	99.133	6118300	128	0	4	9	7	6	9	10	8	H7C757	By MS/MS	By MS/MS	By MS/MS	By MS/MS	By MS/MS	By MS/MS
22.1578	21.924	22.0533	22.9858	22.7747	22.7621						Putative ferritin DPS-family DNA binding protein	BPSL2863	BPSL2863	2.88303	0.0874361	-0.79582	-0.72401	H7C747	cell [GO:0005623]	cellular iron ion homeostasis [GO:0006879];ferric iron binding [GO:0008199];oxidoreductase activity, oxidizing metal ions [GO:0016722];response to stress [GO:0006950]";"cell [GO:0005623]				13	13	13	66	66	66	18.151	0	323.31	459400000	421	14	20	19	21	18	30	27	28	H7C747	By MS/MS	By MS/MS	By MS/MS	By MS/MS	By MS/MS	By MS/MS
16.7225	16.8757	16.8549	16.4002	16.2814	16.3545						Putative glutamate synthase	BPSL2890	BPSL2890	2.87538	0.254467	0.47234	0.445965	Q63QY4		glutamate biosynthetic process [GO:0006537];glutamate synthase activity [GO:0015930]				26	26	26	58.2	58.2	58.2	59.752	0	68.857	12445000	255	2	21	24	22	10	16	14	13	Q63QY4	By MS/MS	By MS/MS	By MS/MS	By MS/MS	By MS/MS	By MS/MS
21.2259	21.0855	21.2464	22.791	22.7593	23.4381				+	LFQ intensity delta_tig_LFQ intensity WT	Putative extracellular ligand binding protein	BPSS0802	BPSS0802	2.87375	0.0108921	-1.81021	-1.47546	Q63M59		amino acid transport [GO:0006865]				44	44	36	86.8	86.8	74.5	39.921	0	323.31	906270000	1185	44	52	45	53	69	84	76	72	Q63M59	By MS/MS	By MS/MS	By MS/MS	By MS/MS	By MS/MS	By MS/MS
18.3532	18.4811	18.7039	19.8018	19.5542	19.4983				+	LFQ intensity delta_tig_LFQ intensity WT	Uncharacterized protein	BPSL2319	BPSL2319	2.87323	0.0458819	-1.10538	-0.970837	Q63SK1						10	10	10	74.7	74.7	74.7	17.869	0	223.62	40332000	163	4	6	8	10	6	9	12	9	Q63SK1	By MS/MS	By MS/MS	By MS/MS	By MS/MS	By MS/MS	By MS/MS
17.0297	17.4385	16.8591	14.0876	13.4351	14.6228				+	LFQ intensity delta_tig_LFQ intensity WT	Putative membrane attached sodium:dicarboxylate symporter family protein	BPSL1851	BPSL1851	2.87191	0.011513	3.0606	2.21138	Q63TW6	integral component of membrane [GO:0016021]	aspartate transmembrane transport [GO:0015810];L-glutamate transmembrane transport [GO:0015813];symporter activity [GO:0015293];integral component of membrane [GO:0016021]			TRANSMEM 154 174 Helical. {ECO:0000256|SAM:Phobius}.;TRANSMEM 195 224 Helical. {ECO:0000256|SAM:Phobius}.;TRANSMEM 230 249 Helical. {ECO:0000256|SAM:Phobius}.;TRANSMEM 326 343 Helical. {ECO:0000256|SAM:Phobius}.;TRANSMEM 49 73 Helical. {ECO:0000256|SAM:Phobius}.;TRANSMEM 85 107 Helical. {ECO:0000256|SAM:Phobius}.;TRANSMEM 7 29 Helical. {ECO:0000256|SAM:Phobius}.	7	7	7	25.5	25.5	25.5	46.214	0	23.073	1066600	23	0	4	4	5	1	1	1	1	Q63TW6	By MS/MS	By MS/MS	By MS/MS	By MS/MS	By MS/MS	By MS/MS
21.9472	21.9445	21.8769	20.7694	20.8551	21.1715						S-adenosylmethionine synthase (AdoMet synthase) (EC 2.5.1.6) (MAT) (Methionine adenosyltransferase)	metK BPSL0212	BPSL0212	2.87098	0.0545203	0.990865	0.881241	Q63YH5	cytoplasm [GO:0005737]	ATP binding [GO:0005524];metal ion binding [GO:0046872];methionine adenosyltransferase activity [GO:0004478];one-carbon metabolic process [GO:0006730];S-adenosylmethionine biosynthetic process [GO:0006556];cytoplasm [GO:0005737]	SUBCELLULAR LOCATION: Cytoplasm {ECO:0000255|HAMAP-Rule:MF_00086}.			39	39	39	86.8	86.8	86.8	42.641	0	323.31	219260000	674	24	54	58	67	34	39	43	42	Q63YH5	By MS/MS	By MS/MS	By MS/MS	By MS/MS	By MS/MS	By MS/MS
14.256	14.5791	15.136	16.9638	16.8291	16.6597				+	LFQ intensity delta_tig_LFQ intensity WT	Uncharacterized protein	BPSL0741	BPSL0741	2.8685	0.00849091	-2.1605	-1.69898	Q63WZ9						4	4	4	28.6	28.6	28.6	20.75	0	36.36	3742800	51	0	1	1	2	2	4	5	4	Q63WZ9	By MS/MS	By MS/MS	By MS/MS	By MS/MS	By MS/MS	By MS/MS
17.4275	17.4057	17.2971	17.8349	17.8103	17.7261						Putative DNA binding protein	BPSS1061	BPSS1061	2.86635	0.302879	-0.413678	-0.3932	Q63LE9		DNA binding [GO:0003677]				6	6	1	70.8	70.8	7.5	12.745	0	26.698	10199000	96	1	5	7	8	6	3	6	7	Q63LE9	By MS/MS	By MS/MS	By MS/MS	By MS/MS	By MS/MS	By MS/MS
12.3329	14.019	13.2693	17.4886	16.9999	17.6563				+	LFQ intensity delta_tig_LFQ intensity WT	Uncharacterized protein	BPSL0942	BPSL0942	2.86507	0.00966667	-4.17453	-2.73567	Q63WE5						27	27	27	43.7	43.7	43.7	80.928	0	74.247	9678200	175	0	1	1	1	11	22	13	22	Q63WE5	By MS/MS	By MS/MS	By MS/MS	By MS/MS	By MS/MS	By MS/MS
17.1081	16.7469	17.3836	15.3204	15.5388	15.5839				+	LFQ intensity delta_tig_LFQ intensity WT	Putative transferase	BPSS1811	BPSS1811	2.86405	0.0191111	1.59849	1.33038	Q63JA7		transferase activity [GO:0016740]				12	12	12	82.4	82.4	82.4	24.884	0	56.776	4868500	93	1	10	8	14	2	5	6	6	Q63JA7	By MS/MS	By MS/MS	By MS/MS	By MS/MS	By MS/MS	By MS/MS
17.7827	18.5926	17.3313	13.0552	13.9526	14.2928				+	LFQ intensity delta_tig_LFQ intensity WT	Putative sulfite reductase	cysI BPSL0956	BPSL0956	2.86231	0.00940541	4.13536	2.71723	Q63WD2		heme binding [GO:0020037];metal ion binding [GO:0046872];oxidoreductase activity [GO:0016491]";"4 iron, 4 sulfur cluster binding [GO:0051539]				23	23	23	56.2	56.2	56.2	62.763	0	68.979	4064800	59	0	12	26	14	0	1	2	2	Q63WD2	By MS/MS	By MS/MS	By MS/MS	By MS/MS	By MS/MS	By MS/MS
18.6129	18.547	18.5213	18.9649	19.0959	18.9398						Ribokinase (RK) (EC 2.7.1.15)	rbsK BPSS0853	BPSS0853	2.86143	0.279531	-0.439788	-0.41665	Q63M06	cytoplasm [GO:0005737]	ATP binding [GO:0005524];D-ribose catabolic process [GO:0019303];metal ion binding [GO:0046872];ribokinase activity [GO:0004747];cytoplasm [GO:0005737]	SUBCELLULAR LOCATION: Cytoplasm {ECO:0000256|HAMAP-Rule:MF_01987}.			17	17	17	68.1	68.1	68.1	32.606	0	73.526	14717000	88	0	3	5	7	5	5	7	5	Q63M06	By MS/MS	By MS/MS	By MS/MS	By MS/MS	By MS/MS	By MS/MS
19.9233	20.133	19.9854	19.4797	19.3877	19.4954						UvrABC system protein A (UvrA protein) (Excinuclease ABC subunit A)	uvrA BPSL0545	BPSL0545	2.86112	0.197899	0.559588	0.52265	Q63XJ5	excinuclease repair complex [GO:0009380];cytoplasm [GO:0005737]	ATP binding [GO:0005524];ATPase activity [GO:0016887];DNA binding [GO:0003677];excinuclease ABC activity [GO:0009381];excinuclease repair complex [GO:0009380];nucleotide-excision repair [GO:0006289];SOS response [GO:0009432];zinc ion binding [GO:0008270];cytoplasm [GO:0005737]	SUBCELLULAR LOCATION: Cytoplasm {ECO:0000256|HAMAP-Rule:MF_00205, ECO:0000256|SAAS:SAAS00385027}.			62	62	62	75.2	75.2	75.2	105.97	0	323.31	69603000	667	7	53	51	53	31	48	44	46	Q63XJ5	By MS/MS	By MS/MS	By MS/MS	By MS/MS	By MS/MS	By MS/MS
17.1939	16.7823	17.7845	13.0527	11.6072	10.982				+	LFQ intensity delta_tig_LFQ intensity WT	Putative FHA-family protein	BPSS2109	BPSS2109	2.86093	0.0048	5.37294	3.20073	Q63IG4						20	20	20	54.6	54.6	54.6	51.296	0	96.372	3791400	55	2	17	14	22	0	0	0	0	Q63IG4	By MS/MS	By MS/MS	By MS/MS
16.3302	16.2783	16.2482	15.0075	14.5314	14.2912				+	LFQ intensity delta_tig_LFQ intensity WT	5-hydroxyisourate hydrolase (HIU hydrolase) (HIUHase) (EC 3.5.2.17)	BPSL2113	BPSL2113	2.8594	0.0144487	1.67549	1.38262	Q63T56		purine nucleobase metabolic process [GO:0006144];hydroxyisourate hydrolase activity [GO:0033971]				4	4	4	52.9	52.9	52.9	12.84	0	15.124	1381100	32	0	4	4	5	1	1	2	1	Q63T56	By MS/MS	By MS/MS	By MS/MS	By MS/MS	By MS/MS	By MS/MS
16.1733	17.0671	16.6892	12.3349	12.9409	11.2147				+	LFQ intensity delta_tig_LFQ intensity WT	Uncharacterized protein	BPSS2129	BPSS2129	2.8543	0.0107077	4.47971	2.85675	Q63IE4						8	8	8	53	53	53	20.479	0	35.295	1210600	21	0	5	8	8	0	0	0	0	Q63IE4	By MS/MS	By MS/MS	By MS/MS	By matching
16.6187	16.8723	17.395	13.4081	11.7824	11.7799				+	LFQ intensity delta_tig_LFQ intensity WT	Putative fatty-acid CoA ligase	BPSL3387	BPSL3387	2.85365	0.00944262	4.63853	2.92009	Q63PJ0		metabolic process [GO:0008152];ligase activity [GO:0016874]				13	13	13	40.8	40.8	40.8	55.088	0	59.233	1663800	45	0	9	10	13	0	3	1	0	Q63PJ0	By MS/MS	By MS/MS	By MS/MS	By MS/MS	By MS/MS
17.3385	17.1454	17.7071	15.9643	16.0902	16.1052				+	LFQ intensity delta_tig_LFQ intensity WT	Uncharacterized protein	BPSS1806	BPSS1806	2.85132	0.0302788	1.34377	1.14781	Q63JB2						3	3	3	37.1	37.1	37.1	15.464	0	50.55	2527500	40	0	3	2	3	2	2	3	2	Q63JB2	By MS/MS	By MS/MS	By MS/MS	By MS/MS	By MS/MS	By MS/MS
14.6068	14.5584	15.4742	17.447	17.7193	17.2304				+	LFQ intensity delta_tig_LFQ intensity WT	Putative lipoprotein	BPSS0203	BPSS0203	2.84677	0.00911515	-2.58579	-1.94504	Q63NU6						18	18	18	46.1	46.1	46.1	68.223	0	254.66	18138000	201	0	4	3	7	8	17	14	12	Q63NU6	By MS/MS	By MS/MS	By MS/MS	By MS/MS	By MS/MS	By MS/MS
22.4266	22.0961	22.6026	23.6388	23.8926	23.6287				+	LFQ intensity delta_tig_LFQ intensity WT	Uncharacterized protein	BPSS0767	BPSS0767	2.84286	0.0302062	-1.34493	-1.14779	Q63M93						11	11	11	99.1	99.1	99.1	11.689	0	323.31	984410000	728	19	27	22	24	34	45	47	35	Q63M93	By MS/MS	By MS/MS	By MS/MS	By MS/MS	By MS/MS	By MS/MS
17.6778	17.9113	17.9376	17.0808	17.1143	17.205						Uncharacterized protein	BPSL1385;BPSL1392	BPSL1385;BPSL1392	2.84273	0.117908	0.708893	0.650043	Q63V57;Q63V52						11	8	8	58.2	40.9	40.9	26.22	0	40.826	5851400	59	1	3	6	5	3	3	3	5	Q63V57	By MS/MS	By MS/MS	By MS/MS	By MS/MS	By MS/MS	By MS/MS
16.7085	17.4565	17.1273	13.1059	14.0411	14.2897				+	LFQ intensity delta_tig_LFQ intensity WT	UPF0246 protein BPSL1241	BPSL1241	BPSL1241	2.83943	0.0102308	3.28514	2.31284	Q63VK4						7	7	7	29.2	29.2	29.2	29.184	0	13.336	1685800	27	1	5	9	7	0	0	1	1	Q63VK4	By MS/MS	By MS/MS	By MS/MS	By matching	By MS/MS	By MS/MS
16.7014	17.0677	17.1614	14.8797	14.9989	14.1727				+	LFQ intensity delta_tig_LFQ intensity WT	Putative gluconate dehydrogenase subunit	BPSS0976	BPSS0976	2.83881	0.00920197	2.29307	1.7727	Q63LN7		oxidoreductase activity, acting on CH-OH group of donors [GO:0016614]";"flavin adenine dinucleotide binding [GO:0050660]				13	13	13	33.3	33.3	33.3	59.528	0	62.436	2716700	56	0	8	10	13	0	1	3	1	Q63LN7	By MS/MS	By MS/MS	By MS/MS	By MS/MS	By MS/MS	By MS/MS
18.2032	18.1517	17.8608	16.8468	16.3717	16.7606				+	LFQ intensity delta_tig_LFQ intensity WT	Phenylacetic acid degradation protein PaaC	paaC BPSL3232	BPSL3232	2.83799	0.0253165	1.41219	1.19588	Q63PZ2		phenylacetate catabolic process [GO:0010124]				12	12	12	59.2	59.2	59.2	29.493	0	118.34	12860000	172	4	15	13	13	8	12	11	9	Q63PZ2	By MS/MS	By MS/MS	By MS/MS	By MS/MS	By MS/MS	By MS/MS
20.0994	20.2036	20.0522	20.4611	20.5141	20.5288						Ecotin	eco BPSL1054	BPSL1054	2.83227	0.326698	-0.382945	-0.364982	Q63W37						17	17	17	70.4	70.4	70.4	19.425	0	109.23	95560000	233	2	15	15	13	8	20	18	13	Q63W37	By MS/MS	By MS/MS	By MS/MS	By MS/MS	By MS/MS	By MS/MS
16.7085	16.783	16.7232	16.4232	16.4879	16.5077						DNA repair protein RadA	radA BPSL2178	BPSL2178	2.82682	0.476878	0.265318	0.256541	Q63SZ3		ATP-dependent peptidase activity [GO:0004176];damaged DNA binding [GO:0003684];DNA-dependent ATPase activity [GO:0008094];metal ion binding [GO:0046872];recombinational repair [GO:0000725];serine-type endopeptidase activity [GO:0004252];ATP binding [GO:0005524]				14	14	14	48	48	48	48.744	0	72.76	7349200	117	1	7	9	10	5	8	8	7	Q63SZ3	By MS/MS	By MS/MS	By MS/MS	By MS/MS	By MS/MS	By MS/MS
19.7026	19.7484	19.7854	19.4785	19.3584	19.4249						Cell division topological specificity factor	minE BPSL2595	BPSL2595	2.81547	0.397129	0.324834	0.311688	Q63RS6		cell division [GO:0051301];regulation of division septum assembly [GO:0032955];cell cycle [GO:0007049]				8	8	8	77.4	77.4	77.4	9.3949	0	19.128	21880000	108	2	8	7	8	4	8	9	7	Q63RS6	By MS/MS	By MS/MS	By MS/MS	By MS/MS	By MS/MS	By MS/MS
19.2194	19.5538	18.8186	17.4167	16.8396	17.0922				+	LFQ intensity delta_tig_LFQ intensity WT	3-oxoacyl-[acyl-carrier-protein] synthase III (EC 2.3.1.41)	fabH BPSS0484	BPSS0484	2.81491	0.00858874	2.08108	1.63825	Q63N13		fatty acid biosynthetic process [GO:0006633];3-oxoacyl-[acyl-carrier-protein] synthase activity [GO:0004315]				16	16	16	63	63	63	35.998	0	94.818	14893000	128	7	17	20	20	2	9	7	7	Q63N13	By MS/MS	By MS/MS	By MS/MS	By MS/MS	By MS/MS	By MS/MS
12.0285	12.269	11.7489	16.3637	17.0461	15.2445				+	LFQ intensity delta_tig_LFQ intensity WT	Putative multidrug resistance protein A	emrA BPSL1914	BPSL1914	2.81383	0.00953425	-4.20267	-2.71801	Q63TQ2	integral component of membrane [GO:0016021]	drug transmembrane transporter activity [GO:0015238];integral component of membrane [GO:0016021]			TRANSMEM 22 43 Helical. {ECO:0000256|SAM:Phobius}.	13	13	13	52.3	52.3	52.3	43.74	0	141.48	5727300	106	0	0	0	0	6	7	11	4	Q63TQ2				By MS/MS	By MS/MS	By MS/MS
18.5009	19.0637	18.4744	17.1882	16.8727	16.8236				+	LFQ intensity delta_tig_LFQ intensity WT	Putative thioesterase	BPSS1167	BPSS1167	2.81199	0.0136494	1.71813	1.40421	Q63L41		biosynthetic process [GO:0009058]";"hydrolase activity, acting on ester bonds [GO:0016788]				11	11	11	52.7	52.7	52.7	31.024	0	93.397	6133300	74	2	9	15	11	2	6	4	5	Q63L41	By MS/MS	By MS/MS	By MS/MS	By MS/MS	By MS/MS	By MS/MS
17.2304	17.2785	17.4527	16.7828	16.7407	16.6538						Uncharacterized protein	BPSL0114	BPSL0114	2.8106	0.179255	0.594755	0.552001	Q63YS4						7	7	7	50.7	50.7	50.7	14.655	0	35.365	4176900	57	0	4	5	6	2	4	3	4	Q63YS4	By MS/MS	By MS/MS	By MS/MS	By MS/MS	By MS/MS	By MS/MS
15.7333	15.5943	15.6619	16.4498	16.2085	16.2592						Putative exported transglycosylase protein	BPSL1345	BPSL1345	2.8103	0.152818	-0.64268	-0.593037	Q63V96	membrane [GO:0016020]	lytic transglycosylase activity [GO:0008933];peptidoglycan metabolic process [GO:0000270];membrane [GO:0016020]				12	12	12	31.5	31.5	31.5	60.663	0	39.514	2965500	55	0	3	2	4	3	6	3	4	Q63V96	By MS/MS	By MS/MS	By MS/MS	By MS/MS	By MS/MS	By MS/MS
19.5891	19.627	19.6512	20.0773	20.1152	20.298						Phosphoenolpyruvate carboxykinase [GTP] (PEP carboxykinase) (PEPCK) (EC 4.1.1.32)	pckG BPSL1324	BPSL1324	2.8096	0.212677	-0.541077	-0.50544	Q63VB7	cytoplasm [GO:0005737]	gluconeogenesis [GO:0006094];GTP binding [GO:0005525];metal ion binding [GO:0046872];phosphoenolpyruvate carboxykinase (GTP) activity [GO:0004613];cytoplasm [GO:0005737]	SUBCELLULAR LOCATION: Cytoplasm {ECO:0000255|HAMAP-Rule:MF_00452}.			52	52	52	82.4	82.4	82.4	68.533	0	323.31	137280000	629	10	35	34	38	30	39	51	43	Q63VB7	By MS/MS	By MS/MS	By MS/MS	By MS/MS	By MS/MS	By MS/MS
18.931	18.9737	19.0022	18.7737	18.7287	18.785						Putative phosphoglycerate mutase	BPSL1236	BPSL1236	2.80956	0.560627	0.206546	0.201132	Q63VK9						14	14	14	76.4	76.4	76.4	26.478	0	119.13	14900000	152	1	10	15	13	4	9	11	10	Q63VK9	By MS/MS	By MS/MS	By MS/MS	By MS/MS	By MS/MS	By MS/MS
14.5054	14.686	14.6235	12.4806	12.1164	11.3334				+	LFQ intensity delta_tig_LFQ intensity WT	Sigma-54 interacting regulatory protein	BPSL2474	BPSL2474	2.80921	0.00934161	2.62814	1.95757	Q63S50		regulation of transcription, DNA-templated [GO:0006355];sequence-specific DNA binding [GO:0043565];transcription factor binding [GO:0008134];transcription, DNA-templated [GO:0006351]";"ATP binding [GO:0005524]				7	7	7	21	21	21	51.19	0	11.128	276370	16	0	5	6	5	0	0	0	0	Q63S50	By MS/MS	By MS/MS	By MS/MS
17.9349	17.8084	18.1106	18.9617	19.0843	18.7623						NADH dehydrogenase (EC 1.6.99.3)	ndh BPSS1769	BPSS1769	2.80884	0.0544585	-0.984782	-0.872737	Q63JE7		NADH dehydrogenase activity [GO:0003954]				25	25	25	58.5	58.5	58.5	49.975	0	177.99	43648000	338	5	20	22	21	14	23	27	25	Q63JE7	By MS/MS	By MS/MS	By MS/MS	By MS/MS	By MS/MS	By MS/MS
18.0595	18.1972	17.9902	18.8599	18.7189	18.6524						Putative ABC transport system, exported protein	BPSL1737	BPSL1737	2.80831	0.142552	-0.661448	-0.608922	Q63U79	ATP-binding cassette (ABC) transporter complex [GO:0043190]	transmembrane transporter activity [GO:0022857];ATP-binding cassette (ABC) transporter complex [GO:0043190]				16	16	16	66.3	66.3	66.3	32.453	0	271.91	30077000	198	5	12	12	14	7	16	15	13	Q63U79	By MS/MS	By MS/MS	By MS/MS	By MS/MS	By MS/MS	By MS/MS
18.2053	18.0709	18.768	15.3003	15.4478	16.2037				+	LFQ intensity delta_tig_LFQ intensity WT	Uncharacterized protein	BPSL0681	BPSL0681	2.80742	0.00996026	2.69746	1.99521	Q63X56		metal ion binding [GO:0046872];ATP binding [GO:0005524]				15	15	15	43.6	43.6	43.6	44.13	0	70.173	6203600	92	3	12	14	19	1	2	3	4	Q63X56	By MS/MS	By MS/MS	By MS/MS	By MS/MS	By MS/MS	By MS/MS
15.4211	15.3137	15.5037	16.115	16.0902	16.3573						Putative enoyl-CoA hydratase/isomerase	BPSS1000	BPSS1000	2.80177	0.0948412	-0.774676	-0.703338	Q63LL5		metabolic process [GO:0008152];isomerase activity [GO:0016853]				8	8	8	34.7	34.7	34.7	26.795	0	15.083	3643600	62	0	3	2	3	2	5	4	6	Q63LL5	By MS/MS	By MS/MS	By MS/MS	By MS/MS	By MS/MS	By MS/MS
16.3905	16.5825	16.4743	16.0241	15.8843	15.8886						Dual-specificity RNA methyltransferase RlmN (EC 2.1.1.192) (23S rRNA (adenine(2503)-C(2))-methyltransferase) (23S rRNA m2A2503 methyltransferase) (Ribosomal RNA large subunit methyltransferase N) (tRNA (adenine(37)-C(2))-methyltransferase) (tRNA m2A37 methyltransferase)	rlmN BPSL1511	BPSL1511	2.79995	0.205929	0.550082	0.513087	Q63UT5	cytoplasm [GO:0005737]	4 iron, 4 sulfur cluster binding [GO:0051539];metal ion binding [GO:0046872];rRNA (adenine-C2-)-methyltransferase activity [GO:0070040];rRNA base methylation [GO:0070475];tRNA methylation [GO:0030488]";"cytoplasm [GO:0005737]	SUBCELLULAR LOCATION: Cytoplasm {ECO:0000255|HAMAP-Rule:MF_01849}.			12	12	12	42.3	42.3	42.3	41.131	0	38.769	3905600	70	0	5	8	6	1	2	3	5	Q63UT5	By MS/MS	By MS/MS	By MS/MS	By MS/MS	By MS/MS	By MS/MS
18.6219	18.4127	19.3042	21.2169	21.3866	20.8547				+	LFQ intensity delta_tig_LFQ intensity WT	Uncharacterized protein	BPSL1958	BPSL1958	2.79746	0.00894359	-2.37311	-1.80943	Q63TL0						7	7	7	46.2	46.2	46.2	36.126	0	275.7	60421000	157	3	6	5	10	5	13	12	13	Q63TL0	By MS/MS	By MS/MS	By MS/MS	By MS/MS	By MS/MS	By MS/MS
18.6136	18.866	18.539	17.906	17.8341	17.7262						Uncharacterized protein	BPSL2320	BPSL2320	2.79462	0.0730142	0.850769	0.765165	Q63SK0						14	14	14	66.5	66.5	66.5	29.547	0	69.759	10472000	109	2	10	11	13	4	5	6	7	Q63SK0	By MS/MS	By MS/MS	By MS/MS	By MS/MS	By MS/MS	By MS/MS
16.2844	16.4919	16.5083	15.6227	15.5677	15.3011						Putative magnesium chelatase protein	BPSL1767	BPSL1767	2.79132	0.0624538	0.931091	0.829343	Q63U49		ATPase activity [GO:0016887];ATP binding [GO:0005524]				12	12	12	40.9	40.9	40.9	42.258	0	41.459	3903200	96	1	9	8	10	4	8	6	5	Q63U49	By MS/MS	By MS/MS	By MS/MS	By MS/MS	By MS/MS	By MS/MS
20.0209	20.0604	20.4888	21.761	21.6909	21.3909				+	LFQ intensity delta_tig_LFQ intensity WT	Uncharacterized protein	BPSL1549	BPSL1549	2.78902	0.0249207	-1.42423	-1.19892	Q63UP7		negative regulation of helicase activity [GO:0051097]				15	15	15	97.2	97.2	97.2	23.342	0	323.31	293680000	455	13	20	19	21	25	33	31	30	Q63UP7	By MS/MS	By MS/MS	By MS/MS	By MS/MS	By MS/MS	By MS/MS
18.0894	17.701	17.9648	19.0044	18.8475	18.8138						Putative AMP-binding acetyl-CoA synthetase	BPSS2036	BPSS2036	2.78058	0.0560906	-0.970147	-0.859549	Q63IN3		metabolic process [GO:0008152];catalytic activity [GO:0003824]				28	28	28	59	59	59	60.71	0	103.85	24210000	312	2	17	15	19	12	22	27	22	Q63IN3	By MS/MS	By MS/MS	By MS/MS	By MS/MS	By MS/MS	By MS/MS
18.5086	17.9471	19.0782	8.99534	10.0109	12.4187				+	LFQ intensity delta_tig_LFQ intensity WT	Putative Clp protease ATPase	BPSS2094	BPSS2094	2.77986	0.0056	8.03633	3.88921	Q63IH9		peptidase activity [GO:0008233];ATP binding [GO:0005524]				40	40	38	54.1	54.1	52.3	96.413	0	142.44	7524400	128	6	33	30	44	0	0	1	0	Q63IH9	By MS/MS	By MS/MS	By MS/MS	By matching	By MS/MS	By matching
13.3218	13.5139	14.371	16.3636	16.7408	16.2114				+	LFQ intensity delta_tig_LFQ intensity WT	Putative branched-chain amino acid ABC transporter periplasmic protein	BPSL3412	BPSL3412	2.77888	0.00983007	-2.70307	-1.98919	Q63PG4						15	15	15	55.6	55.6	55.6	40.281	0	89.114	5104300	79	0	0	1	3	2	6	7	6	Q63PG4	By matching	By MS/MS	By MS/MS	By MS/MS	By MS/MS	By MS/MS
16.5802	17.2196	17.8983	11.9026	13.4567	12.9329				+	LFQ intensity delta_tig_LFQ intensity WT	Putative lipoprotein	BPSS1866	BPSS1866	2.77602	0.010087	4.46863	2.80284	Q63J52	outer membrane [GO:0019867]	outer membrane [GO:0019867]				3	3	3	25.2	25.2	25.2	22.982	0	26.118	1243100	11	0	3	5	3	0	0	0	0	Q63J52	By MS/MS	By MS/MS	By MS/MS		By matching
17.2793	17.3689	17.4522	16.95	16.8106	16.8919						Putative TetR-family transcriptional regulator	BPSL3236	BPSL3236	2.77486	0.247187	0.482594	0.453468	Q63PY8		regulation of transcription, DNA-templated [GO:0006355];transcription, DNA-templated [GO:0006351]";"DNA binding [GO:0003677]				13	13	13	60.8	60.8	60.8	22.723	0	85.05	8252300	152	1	12	11	13	7	9	10	11	Q63PY8	By MS/MS	By MS/MS	By MS/MS	By MS/MS	By MS/MS	By MS/MS
19.5019	19.7255	19.6398	19.1469	19.0841	19.1139						Glucose-6-phosphate isomerase (GPI) (EC 5.3.1.9) (Phosphoglucose isomerase) (PGI) (Phosphohexose isomerase) (PHI)	pgi BPSL1413	BPSL1413	2.77271	0.230589	0.507464	0.475319	Q63V31	cytoplasm [GO:0005737]	gluconeogenesis [GO:0006094];glucose-6-phosphate isomerase activity [GO:0004347];glycolytic process [GO:0006096];cytoplasm [GO:0005737]	SUBCELLULAR LOCATION: Cytoplasm {ECO:0000255|HAMAP-Rule:MF_00473}.			29	29	29	59.6	59.6	59.6	58.812	0	228.33	56347000	418	10	31	36	35	18	26	29	25	Q63V31	By MS/MS	By MS/MS	By MS/MS	By MS/MS	By MS/MS	By MS/MS
17.2102	17.2737	17.291	16.3619	16.5372	16.1228						Putative methyltransferase	BPSL1736	BPSL1736	2.76876	0.0642212	0.917645	0.817438	Q63U80		methyltransferase activity [GO:0008168]				13	13	13	73.4	73.4	73.4	28.287	0	70.258	8583600	114	3	6	13	13	6	8	7	5	Q63U80	By MS/MS	By MS/MS	By MS/MS	By MS/MS	By MS/MS	By MS/MS
15.2682	15.2569	15.1836	15.6243	15.5053	15.5557						Putative amino-acid transporter transmembrane protein	BPSL0238	BPSL0238	2.76822	0.397151	-0.325494	-0.311926	Q63YE9	integral component of membrane [GO:0016021]	transmembrane transporter activity [GO:0022857];integral component of membrane [GO:0016021]			TRANSMEM 153 175 Helical. {ECO:0000256|SAM:Phobius}.;TRANSMEM 187 206 Helical. {ECO:0000256|SAM:Phobius}.;TRANSMEM 218 242 Helical. {ECO:0000256|SAM:Phobius}.;TRANSMEM 254 281 Helical. {ECO:0000256|SAM:Phobius}.;TRANSMEM 301 324 Helical. {ECO:0000256|SAM:Phobius}.;TRANSMEM 353 372 Helical. {ECO:0000256|SAM:Phobius}.;TRANSMEM 378 397 Helical. {ECO:0000256|SAM:Phobius}.;TRANSMEM 409 428 Helical. {E…	3	3	3	4.7	4.7	4.7	49.421	0	6.5774	1597200	43	0	2	2	1	2	3	3	4	Q63YE9	By MS/MS	By MS/MS	By MS/MS	By MS/MS	By MS/MS	By MS/MS
14.629	14.6333	15.0115	12.9363	11.9562	12.2025				+	LFQ intensity delta_tig_LFQ intensity WT	Putative capsular polysaccharide transport protein	BPSL2780	BPSL2780	2.76455	0.00837113	2.39296	1.81217	Q63R93	membrane [GO:0016020]	polysaccharide transmembrane transporter activity [GO:0015159];membrane [GO:0016020]				5	5	5	24	24	24	42.342	0	21.044	170390	9	0	2	3	4	0	0	0	0	Q63R93	By MS/MS	By MS/MS	By MS/MS
18.6664	18.7991	18.8037	18.3661	18.2458	18.215						Penicillin-binding protein 1A (EC 2.4.2.-)	mrcA BPSL3174	BPSL3174	2.76366	0.249317	0.480761	0.451663	Q63Q51		transferase activity, transferring glycosyl groups [GO:0016757]";"penicillin binding [GO:0008658]				34	32	32	61.6	59.4	59.4	84.465	0	259.11	20196000	329	5	24	27	27	9	21	27	21	Q63Q51	By MS/MS	By MS/MS	By MS/MS	By MS/MS	By MS/MS	By MS/MS
16.9365	16.9185	17.1349	18.1533	17.8817	17.8006						Putative sensor kinase protein	BPSS1160	BPSS1160	2.76248	0.0593038	-0.948598	-0.841547	Q63L48	intracellular [GO:0005622];integral component of membrane [GO:0016021]	intracellular [GO:0005622];phosphorelay sensor kinase activity [GO:0000155];protein dimerization activity [GO:0046983];regulation of transcription, DNA-templated [GO:0006355]";"integral component of membrane [GO:0016021]				33	33	31	59.2	59.2	55.4	70.65	0	208.73	21537000	264	1	14	14	17	10	26	19	17	Q63L48	By MS/MS	By MS/MS	By MS/MS	By MS/MS	By MS/MS	By MS/MS
17.11	17.3952	17.3162	16.6351	16.6528	16.5976						Glyoxalase/bleomycin resistance protein/dioxygenase superfamily protein	BPSL0335	BPSL0335	2.76208	0.1518	0.645297	0.593892	Q63Y53		dioxygenase activity [GO:0051213]				5	5	5	50.4	50.4	50.4	15.127	0	10.48	3730700	52	0	6	5	7	1	3	4	2	Q63Y53	By MS/MS	By MS/MS	By MS/MS	By MS/MS	By MS/MS	By MS/MS
16.0751	15.9425	16.0322	16.6742	17.006	17.0118						Putative glycosyltransferase	wcbE BPSL2803	BPSL2803	2.7611	0.0691345	-0.880756	-0.787649	Q63R70		transferase activity [GO:0016740]				24	24	24	56.4	56.4	56.4	56.825	0	121.93	14551000	247	1	14	14	15	10	18	23	20	Q63R70	By MS/MS	By MS/MS	By MS/MS	By MS/MS	By MS/MS	By MS/MS
17.8854	17.9951	17.8147	18.8057	18.6335	18.5087						Uncharacterized protein	BPSS0009	BPSS0009	2.75993	0.104234	-0.750918	-0.682123	Q63PD6						16	16	16	84.3	84.3	84.3	18.785	0	64.358	27575000	233	1	12	16	17	10	15	19	14	Q63PD6	By MS/MS	By MS/MS	By MS/MS	By MS/MS	By MS/MS	By MS/MS
17.5381	18.0689	17.3164	11.5275	13.7468	12.3128				+	LFQ intensity delta_tig_LFQ intensity WT	Uncharacterized protein	BPSS0310	BPSS0310	2.75894	0.00407547	5.11206	3.03025	Q63NI9						7	7	7	52.3	52.3	52.3	19.094	0	36.052	2210100	18	0	5	8	5	0	0	0	0	Q63NI9	By MS/MS	By MS/MS	By MS/MS		By matching
17.8962	17.6107	18.1514	16.7428	16.6035	16.7051				+	LFQ intensity delta_tig_LFQ intensity WT	Putative methyltransferase	BPSS1109	BPSS1109	2.75874	0.0400919	1.20228	1.03502	Q63L99		methyltransferase activity [GO:0008168]				17	17	17	78.4	78.4	78.4	29.366	0	92.762	12462000	190	3	18	17	22	4	10	10	10	Q63L99	By MS/MS	By MS/MS	By MS/MS	By MS/MS	By MS/MS	By MS/MS
15.3863	16.1357	15.9256	12.9349	11.6325	11.4942				+	LFQ intensity delta_tig_LFQ intensity WT	2-isopropylmalate synthase (EC 2.3.3.13) (Alpha-IPM synthase) (Alpha-isopropylmalate synthase)	leuA BPSL0507	BPSL0507	2.75812	0.00928889	3.79534	2.51295	Q63XN2		leucine biosynthetic process [GO:0009098];lyase activity [GO:0016829];2-isopropylmalate synthase activity [GO:0003852]				11	11	11	28.4	28.4	28.4	59.869	0	38.828	673600	25	1	5	10	8	0	0	0	0	Q63XN2	By MS/MS	By MS/MS	By MS/MS		By matching
17.9183	17.8339	18.1425	17.2044	16.9559	17.1178						Putative UDP-glucose 4-epimerase	BPSS1689	BPSS1689	2.75642	0.0698113	0.872192	0.780559	Q63JM8						22	22	22	66.5	66.5	66.5	34.885	0	147.23	13441000	198	3	14	20	18	7	11	12	10	Q63JM8	By MS/MS	By MS/MS	By MS/MS	By MS/MS	By MS/MS	By MS/MS
19.5769	19.7618	19.8547	19.0476	19.0365	18.8656						Putative thioredoxin protein	BPSL0856	BPSL0856	2.75604	0.104908	0.747904	0.679488	Q63WN5	cell [GO:0005623]	cell redox homeostasis [GO:0045454];glycerol ether metabolic process [GO:0006662];protein disulfide oxidoreductase activity [GO:0015035];cell [GO:0005623]				25	25	25	82.7	82.7	82.7	33.258	0	209.61	61343000	347	6	21	25	34	13	21	26	21	Q63WN5	By MS/MS	By MS/MS	By MS/MS	By MS/MS	By MS/MS	By MS/MS
21.2099	21.3615	21.2848	21.8163	21.9323	22.0831						Putative fatty acid degradation protein (Possibly trifunctional)	BPSL1424	BPSL1424	2.75369	0.145306	-0.658509	-0.604813	Q63V20		fatty acid beta-oxidation [GO:0006635];3-hydroxyacyl-CoA dehydrogenase activity [GO:0003857]				49	49	49	73.3	73.3	73.3	74.389	0	323.31	149730000	697	12	36	41	46	34	45	50	53	Q63V20	By MS/MS	By MS/MS	By MS/MS	By MS/MS	By MS/MS	By MS/MS
17.1942	17.2309	17.0433	17.776	17.6352	17.6585						Putative molybdenum transport-related, exported protein	BPSS1786	BPSS1786	2.75163	0.216956	-0.533776	-0.4979	Q63JD2		molybdate ion transport [GO:0015689];metal ion binding [GO:0046872]				11	11	11	55.6	55.6	55.6	27.426	0	43.88	12102000	124	2	5	7	7	6	9	7	6	Q63JD2	By MS/MS	By MS/MS	By MS/MS	By MS/MS	By MS/MS	By MS/MS
21.6033	21.3471	21.7081	20.724	20.664	20.7786						Glycerol kinase (EC 2.7.1.30) (ATP:glycerol 3-phosphotransferase) (Glycerokinase) (GK)	glpK BPSL0687	BPSL0687	2.75015	0.0786139	0.830615	0.746803	Q63X50		glycerol catabolic process [GO:0019563];glycerol kinase activity [GO:0004370];glycerol metabolic process [GO:0006071];glycerol-3-phosphate metabolic process [GO:0006072];ATP binding [GO:0005524]				40	40	40	84.6	84.6	84.6	54.533	0	323.31	208590000	768	34	59	58	70	26	52	49	49	Q63X50	By MS/MS	By MS/MS	By MS/MS	By MS/MS	By MS/MS	By MS/MS
20.9826	20.4699	21.1034	19.1264	19.1823	18.6808				+	LFQ intensity delta_tig_LFQ intensity WT	Uncharacterized protein	BPSS0439	BPSS0439	2.74981	0.0106277	1.85547	1.48348	Q63N57		metabolic process [GO:0008152];catalytic activity [GO:0003824]				14	14	14	75	75	75	25.42	0	323.31	64062000	341	15	37	33	37	10	16	22	18	Q63N57	By MS/MS	By MS/MS	By MS/MS	By MS/MS	By MS/MS	By MS/MS
16.1132	16.2081	16.5521	15.3134	15.1077	15.2175				+	LFQ intensity delta_tig_LFQ intensity WT	Uncharacterized protein	BPSL0873	BPSL0873	2.74683	0.0479853	1.07822	0.940873	Q63WL8						7	7	7	30.4	30.4	30.4	31.244	0	50.282	2003400	50	1	6	5	5	2	3	3	2	Q63WL8	By MS/MS	By MS/MS	By MS/MS	By MS/MS	By MS/MS	By MS/MS
18.0164	18.2473	18.287	17.536	17.5745	17.4832						Putative two-component system, response regulator	BPSL1036	BPSL1036	2.74471	0.149152	0.652339	0.599338	Q63W54	intracellular [GO:0005622]	DNA binding [GO:0003677];phosphorelay signal transduction system [GO:0000160];regulation of transcription, DNA-templated [GO:0006355];transcription, DNA-templated [GO:0006351]";"intracellular [GO:0005622]				19	19	19	83.4	83.4	83.4	27.229	0	167.84	17627000	256	4	19	22	22	9	14	17	17	Q63W54	By MS/MS	By MS/MS	By MS/MS	By MS/MS	By MS/MS	By MS/MS
17.3309	17.5346	17.8742	18.8741	18.9928	18.7383				+	LFQ intensity delta_tig_LFQ intensity WT	Putative transglycosylase	BPSL0262	BPSL0262	2.74446	0.0352735	-1.28851	-1.09688	Q63YC6	periplasmic space [GO:0042597]	hydrolase activity, hydrolyzing O-glycosyl compounds [GO:0004553]";"periplasmic space [GO:0042597]				52	52	52	78.8	78.8	78.8	72.423	0	323.31	56337000	593	6	29	35	33	26	51	48	38	Q63YC6	By MS/MS	By MS/MS	By MS/MS	By MS/MS	By MS/MS	By MS/MS
12.3254	11.7312	12.4677	14.97	16.12	16.4305				+	LFQ intensity delta_tig_LFQ intensity WT	Putative dehydrogenase	BPSS0259	BPSS0259	2.74035	0.00870833	-3.66537	-2.4465	Q63NP1		oxidoreductase activity [GO:0016491]				16	16	16	53.7	53.7	53.7	41.639	0	43.748	4047600	84	0	0	0	0	0	2	6	10	Q63NP1				By MS/MS	By MS/MS	By MS/MS
15.0138	15.0007	15.3007	14.3119	14.0411	14.1958						Sec-independent protein translocase protein TatB	tatB BPSL3127	BPSL3127	2.73897	0.0638338	0.922171	0.819379	Q63Q98	plasma membrane [GO:0005886];integral component of membrane [GO:0016021]	plasma membrane [GO:0005886];protein secretion [GO:0009306];protein transport by the Tat complex [GO:0043953];protein transporter activity [GO:0008565];integral component of membrane [GO:0016021]	Single-pass membrane protein {ECO:0000255|HAMAP-Rule:MF_00237}.;SUBCELLULAR LOCATION: Cell inner membrane {ECO:0000255|HAMAP-Rule:MF_00237}		TRANSMEM 1 21 Helical. {ECO:0000255|HAMAP-Rule:MF_00237}.	7	7	7	45.7	45.7	45.7	19.242	0	31.866	1198800	43	1	3	3	2	3	2	1	3	Q63Q98	By MS/MS	By MS/MS	By MS/MS	By MS/MS	By MS/MS	By MS/MS
14.2473	14.4466	14.875	17.3573	17.6633	16.6022				+	LFQ intensity delta_tig_LFQ intensity WT	D-(-)-3-hydroxybutyrate oligomer hydrolase (3HB-oligomer hydrolase) (3HBOH) (EC 3.1.1.22)	BPSL2716	BPSL2716	2.73682	0.00945912	-2.68466	-1.96578	Q63RF6	extracellular space [GO:0005615]	butyrate metabolic process [GO:0019605];hydroxybutyrate-dimer hydrolase activity [GO:0047989];extracellular space [GO:0005615]	SUBCELLULAR LOCATION: Secreted {ECO:0000255|HAMAP-Rule:MF_01906}.			21	21	21	41.3	41.3	41.3	71.677	0	282.53	13640000	158	2	3	4	4	6	14	14	7	Q63RF6	By MS/MS	By MS/MS	By MS/MS	By MS/MS	By MS/MS	By MS/MS
17.4925	18.0789	17.683	16.0062	16.3176	16.3748				+	LFQ intensity delta_tig_LFQ intensity WT	Phenylacetic acid degradation protein PaaB	paaB BPSL3231	BPSL3231	2.73372	0.0220836	1.51858	1.25789	Q63PZ3						8	8	8	80.9	80.9	80.9	10.785	0	47.909	6555700	91	0	11	13	12	0	4	6	6	Q63PZ3	By MS/MS	By MS/MS	By MS/MS	By MS/MS	By MS/MS	By MS/MS
17.8522	17.7612	17.6137	16.5341	16.4843	16.9078				+	LFQ intensity delta_tig_LFQ intensity WT	Putative glycosyltransferase	BPSS1829	BPSS1829	2.72865	0.0471045	1.10029	0.95625	Q63J89		transferase activity [GO:0016740]				18	18	18	62.5	62.5	62.5	34.507	0	51.942	11919000	158	1	15	15	16	6	9	9	9	Q63J89	By MS/MS	By MS/MS	By MS/MS	By MS/MS	By MS/MS	By MS/MS
17.9979	18.1076	18.3535	18.9914	19.2892	19.2425						Cytochrome b	petB BPSL3122	BPSL3122	2.72652	0.0533814	-1.02135	-0.895917	Q63QA3	respiratory chain complex III [GO:0045275];integral component of membrane [GO:0016021]	mitochondrial electron transport, ubiquinol to cytochrome c [GO:0006122]";respiratory chain complex III [GO:0045275];ubiquinol-cytochrome-c reductase activity [GO:0008121];"integral component of membrane [GO:0016021]			TRANSMEM 127 147 Helical. {ECO:0000256|SAM:Phobius}.;TRANSMEM 153 172 Helical. {ECO:0000256|SAM:Phobius}.;TRANSMEM 193 215 Helical. {ECO:0000256|SAM:Phobius}.;TRANSMEM 254 271 Helical. {ECO:0000256|SAM:Phobius}.;TRANSMEM 315 332 Helical. {ECO:0000256|SAM:Phobius}.;TRANSMEM 339 356 Helical. {ECO:0000256|SAM:Phobius}.;TRANSMEM 362 381 Helical. {ECO:0000256|SAM:Phobius}.;TRANSMEM 393 414 Helical. {E…	10	10	10	17.4	17.4	17.4	52.404	0	66.804	30411000	174	0	11	12	11	5	12	14	14	Q63QA3	By MS/MS	By MS/MS	By MS/MS	By MS/MS	By MS/MS	By MS/MS
19.6439	19.8278	19.6831	16.1775	15.9629	17.3691				+	LFQ intensity delta_tig_LFQ intensity WT	Putative peptide synthase/polyketide synthase	BPSS1269	BPSS1269	2.72575	0.0118214	3.21512	2.23129	Q63KU5		biosynthetic process [GO:0009058]";phosphopantetheine binding [GO:0031177];transferase activity [GO:0016740];"hydrolase activity, acting on ester bonds [GO:0016788]				150	150	150	49.2	49.2	49.2	454.93	0	323.31	48461000	810	23	122	161	143	12	19	21	54	Q63KU5	By MS/MS	By MS/MS	By MS/MS	By MS/MS	By MS/MS	By MS/MS
19.096	19.1547	19.1385	19.4073	19.3459	19.4623						2-isopropylmalate synthase (EC 2.3.3.13) (Alpha-IPM synthase) (Alpha-isopropylmalate synthase)	leuA BPSL1201	BPSL1201	2.71974	0.46255	-0.275422	-0.265362	Q63VP3		leucine biosynthetic process [GO:0009098];2-isopropylmalate synthase activity [GO:0003852]				36	36	36	66.8	66.8	66.8	55.585	0	323.31	81615000	554	7	28	33	37	27	43	34	37	Q63VP3	By MS/MS	By MS/MS	By MS/MS	By MS/MS	By MS/MS	By MS/MS
19.0393	19.7526	19.769	17.5937	17.7269	17.8146				+	LFQ intensity delta_tig_LFQ intensity WT	Uncharacterized protein	BPSS2166	BPSS2166	2.71956	0.0117491	1.80857	1.44805	Q63IA5						28	28	28	59.4	59.4	59.4	52.399	0	323.31	20866000	254	5	25	30	30	9	13	16	14	Q63IA5	By MS/MS	By MS/MS	By MS/MS	By MS/MS	By MS/MS	By MS/MS
18.0326	18.4212	18.5273	17.2753	17.1273	17.161				+	LFQ intensity delta_tig_LFQ intensity WT	ATP-dependent RNA helicase RhlE (EC 3.6.4.13)	rhlE1 rhlE BPSL0695	BPSL0695	2.71888	0.0442625	1.13917	0.984688	Q63X42	cytoplasm [GO:0005737]	ATP binding [GO:0005524];ATP-dependent RNA helicase activity [GO:0004004];nucleic acid binding [GO:0003676];ribosome assembly [GO:0042255];cytoplasm [GO:0005737]	SUBCELLULAR LOCATION: Cytoplasm {ECO:0000256|HAMAP-Rule:MF_00968}.			26	25	25	65.4	63.7	63.7	52.114	0	165.55	17581000	256	8	21	28	27	8	11	14	15	Q63X42	By MS/MS	By MS/MS	By MS/MS	By MS/MS	By MS/MS	By MS/MS
18.5128	18.3732	18.4385	14.7266	15.1203	16.1571				+	LFQ intensity delta_tig_LFQ intensity WT	Uncharacterized protein	BPSL0685	BPSL0685	2.7164	0.0117647	3.10683	2.17486	Q63X52						5	5	5	22.1	22.1	22.1	15.606	0	10.371	4173700	30	1	4	4	3	1	1	2	1	Q63X52	By MS/MS	By MS/MS	By MS/MS	By MS/MS	By MS/MS	By MS/MS
18.9791	19.0025	19.019	17.7198	17.599	18.1362				+	LFQ intensity delta_tig_LFQ intensity WT	Uncharacterized protein	BPSL0356	BPSL0356	2.71545	0.0413765	1.1819	1.01616	Q63Y33		thiamine pyrophosphate binding [GO:0030976]";"oxidoreductase activity, acting on the aldehyde or oxo group of donors [GO:0016903]				59	59	59	57.4	57.4	57.4	128.1	0	266.84	44900000	627	17	57	60	58	17	39	38	46	Q63Y33	By MS/MS	By MS/MS	By MS/MS	By MS/MS	By MS/MS	By MS/MS
11.5809	12.5679	12.9217	16.1405	15.5693	16.7332				+	LFQ intensity delta_tig_LFQ intensity WT	Chemotaxis protein CheW	cheW BPSL3305	BPSL3305	2.71497	0.00908696	-3.79083	-2.48853	H7C775		signal transduction [GO:0007165];chemotaxis [GO:0006935]				5	5	5	25.7	25.7	25.7	19.11	0	11.454	1716400	38	0	0	0	0	3	3	3	4	H7C775				By MS/MS	By MS/MS	By MS/MS
11.874	11.4131	12.3411	15.7088	15.2403	16.906				+	LFQ intensity delta_tig_LFQ intensity WT	Putative methyl-accepting chemotaxis protein	BPSL2367	BPSL2367	2.71206	0.0084878	-4.07566	-2.60652	Q63SF6	integral component of membrane [GO:0016021]	signal transduction [GO:0007165];integral component of membrane [GO:0016021]			TRANSMEM 315 338 Helical. {ECO:0000256|SAM:Phobius}.	10	9	9	22	20.5	20.5	67.209	0	21.179	2582000	48	0	0	0	0	4	4	1	8	Q63SF6	By matching	By matching	By matching	By MS/MS	By MS/MS	By MS/MS
17.611	17.5012	17.523	17.2028	17.2678	17.1572						Uncharacterized protein	BPSL0332	BPSL0332	2.71188	0.383683	0.33581	0.320906	Q63Y56		aminoacyl-tRNA editing activity [GO:0002161]				13	13	13	88.7	88.7	88.7	17.501	0	126.24	8899800	111	3	10	6	8	7	11	9	7	Q63Y56	By MS/MS	By MS/MS	By MS/MS	By MS/MS	By MS/MS	By MS/MS
17.4129	17.3669	17.3438	16.769	16.5709	16.8638						Putative glycosyltransferase group 1 protein	BPSS1828	BPSS1828	2.70972	0.154973	0.639964	0.587862	Q63J90		transferase activity [GO:0016740]				14	14	13	43.3	43.3	38.8	42.792	0	40.59	6410600	80	0	7	7	11	4	4	5	5	Q63J90	By MS/MS	By MS/MS	By MS/MS	By MS/MS	By MS/MS	By MS/MS
14.6857	14.8632	15.3121	16.7321	17.5749	17.3681				+	LFQ intensity delta_tig_LFQ intensity WT	Putative sugar ABC transport system, substrate-binding periplasmic protein	BPSL1991	BPSL1991	2.70887	0.00872897	-2.27138	-1.72763	Q63TH7						18	18	18	63	63	63	37.275	0	213.86	14704000	178	0	4	5	6	10	10	14	13	Q63TH7	By MS/MS	By MS/MS	By MS/MS	By MS/MS	By MS/MS	By MS/MS
10.7514	12.2907	11.9981	16.3435	16.353	15.2508				+	LFQ intensity delta_tig_LFQ intensity WT	Putative exported protein	BPSL2234	BPSL2234	2.70622	0.00915789	-4.30236	-2.69381	Q63ST7	membrane [GO:0016020]	transmembrane transport [GO:0055085];transporter activity [GO:0005215];membrane [GO:0016020]				10	10	10	36.6	36.6	36.6	45.076	0	65.027	2458800	66	0	0	0	0	4	8	9	5	Q63ST7	By matching	By matching		By MS/MS	By MS/MS	By MS/MS
16.9067	17.2809	17.1542	16.1801	16.3405	16.1781						Ribosomal RNA small subunit methyltransferase A (EC 2.1.1.182) (16S rRNA (adenine(1518)-N(6)/adenine(1519)-N(6))-dimethyltransferase) (16S rRNA dimethyladenosine transferase) (16S rRNA dimethylase) (S-adenosylmethionine-6-N', N'-adenosyl(rRNA) dimethyltransferase)	rsmA ksgA BPSL0661	BPSL0661	2.70505	0.0692029	0.881039	0.784982	Q63X76	cytoplasm [GO:0005737]	16S rRNA (adenine(1518)-N(6)/adenine(1519)-N(6))-dimethyltransferase activity [GO:0052908];RNA binding [GO:0003723];rRNA (adenine-N6,N6-)-dimethyltransferase activity [GO:0000179]";"cytoplasm [GO:0005737]	SUBCELLULAR LOCATION: Cytoplasm {ECO:0000255|HAMAP-Rule:MF_00607}.			9	9	9	41.8	41.8	41.8	30.246	0	46.561	3050600	73	0	6	7	7	1	4	6	5	Q63X76	By MS/MS	By MS/MS	By MS/MS	By MS/MS	By MS/MS	By MS/MS
16.9002	17.0667	17.062	16.4278	16.3834	16.1768						Putative lipoprotein	BPSL2395	BPSL2395	2.70043	0.134004	0.680312	0.621428	Q63SC9	outer membrane [GO:0019867]	outer membrane [GO:0019867]				12	12	12	71	71	71	20.896	0	43.823	4171300	87	0	6	9	9	1	2	7	5	Q63SC9	By MS/MS	By MS/MS	By MS/MS	By MS/MS	By MS/MS	By MS/MS
19.9025	20.3278	20.3067	21.1828	21.4408	21.4636				+	LFQ intensity delta_tig_LFQ intensity WT	Putative lipoprotein	BPSL1445	BPSL1445	2.69769	0.0412929	-1.18337	-1.01568	Q63UZ9						12	11	11	76.4	67.7	67.7	19.763	0	226.57	141450000	522	6	12	23	23	23	28	31	25	Q63UZ9	By MS/MS	By MS/MS	By MS/MS	By MS/MS	By MS/MS	By MS/MS
19.6975	19.4456	19.2465	18.4424	18.4159	18.5637						Putative bifunctional protein (Ligase and argininosuccinate lyase)	BPSL1715	BPSL1715	2.6957	0.0547545	0.989203	0.86911	Q63UA1		arginine biosynthetic process via ornithine [GO:0042450];ATP binding [GO:0005524];ligase activity [GO:0016874];metal ion binding [GO:0046872];argininosuccinate lyase activity [GO:0004056]				43	43	43	59.4	59.4	59.4	95.006	0	323.31	47289000	521	9	45	50	41	22	32	40	37	Q63UA1	By MS/MS	By MS/MS	By MS/MS	By MS/MS	By MS/MS	By MS/MS
18.193	18.4487	18.1006	16.7073	16.5162	17.1156				+	LFQ intensity delta_tig_LFQ intensity WT	Putative thymidylate synthase protein	BPSS1106	BPSS1106	2.69455	0.0245459	1.46774	1.21787	Q63LA2		transferase activity [GO:0016740]				16	16	16	56.2	56.2	56.2	37.167	0	45.91	7213200	90	3	11	16	14	1	7	4	6	Q63LA2	By MS/MS	By MS/MS	By MS/MS	By MS/MS	By MS/MS	By MS/MS
15.3007	15.5389	15.8188	12.0281	11.6221	13.089				+	LFQ intensity delta_tig_LFQ intensity WT	Uncharacterized protein	BPSL2774	BPSL2774	2.69442	0.0111481	3.30639	2.26121	Q63R99						3	3	3	17.8	17.8	17.8	35.124	0	12.792	760540	8	0	2	3	3	0	0	0	0	Q63R99	By MS/MS	By MS/MS	By MS/MS
18.8755	18.9845	19.0014	18.6471	18.5641	18.636						Efflux pump membrane transporter	bpeB BPSL0815	BPSL0815	2.69405	0.381128	0.338036	0.322779	Q63WS7	plasma membrane [GO:0005886];integral component of membrane [GO:0016021]	drug transmembrane transport [GO:0006855];efflux transmembrane transporter activity [GO:0015562];plasma membrane [GO:0005886];integral component of membrane [GO:0016021]	Multi-pass membrane protein {ECO:0000256|RuleBase:RU364070}.;SUBCELLULAR LOCATION: Cell inner membrane {ECO:0000256|RuleBase:RU364070}		TRANSMEM 1002 1026 Helical. {ECO:0000256|RuleBase:RU364070}.;TRANSMEM 340 359 Helical. {ECO:0000256|RuleBase:RU364070}.;TRANSMEM 366 386 Helical. {ECO:0000256|RuleBase:RU364070}.;TRANSMEM 392 413 Helical. {ECO:0000256|RuleBase:RU364070}.;TRANSMEM 434 458 Helical. {ECO:0000256|RuleBase:RU364070}.;TRANSMEM 470 497 Helical. {ECO:0000256|RuleBase:RU364070}.;TRANSMEM 541 558 Helical. {ECO:0000256|Rule…	37	37	37	39.4	39.4	39.4	114.73	0	323.31	56277000	531	7	38	41	40	22	36	35	38	Q63WS7	By MS/MS	By MS/MS	By MS/MS	By MS/MS	By MS/MS	By MS/MS
19.5296	19.4095	20.0889	21.1213	21.2301	21.1834				+	LFQ intensity delta_tig_LFQ intensity WT	Leucine-, isoleucine-, valine-, threonine-, and alanine-binding protein	braC BPSS0575	BPSS0575	2.68145	0.0231562	-1.50226	-1.2398	Q63MS3		amino acid transport [GO:0006865]				29	29	29	80.3	80.3	80.3	39.003	0	323.31	114630000	454	7	18	20	28	22	27	35	32	Q63MS3	By MS/MS	By MS/MS	By MS/MS	By MS/MS	By MS/MS	By MS/MS
18.051	18.2022	18.3232	18.8883	19.0512	19.2055						Putative D-glycero-d-manno-heptose 1-phosphate guanosyltransferase	wcbM BPSL2794	BPSL2794	2.67965	0.0725674	-0.856192	-0.763924	Q63R79		biosynthetic process [GO:0009058];nucleotidyltransferase activity [GO:0016779]				12	12	12	58.3	58.3	58.3	24.923	0	46.468	15123000	89	2	4	4	4	4	6	7	9	Q63R79	By MS/MS	By MS/MS	By MS/MS	By MS/MS	By MS/MS	By MS/MS
19.4424	18.8079	19.0494	20.4219	20.459	20.3795				+	LFQ intensity delta_tig_LFQ intensity WT	Organic hydroperoxide resistance protein	ohr BPSS1782	BPSS1782	2.67885	0.0335545	-1.32025	-1.11288	Q63JD6		response to oxidative stress [GO:0006979]				5	5	5	51.1	51.1	51.1	14.397	0	99.518	33369000	127	4	8	7	7	7	8	9	8	Q63JD6	By MS/MS	By MS/MS	By MS/MS	By MS/MS	By MS/MS	By MS/MS
12.8297	11.5541	13.6502	18.4127	18.3892	17.0984				+	LFQ intensity delta_tig_LFQ intensity WT	Benzoate 1,2-dioxygenase beta subunit (EC 1.14.12.10)	benB BPSS1904	BPSS1904	2.67408	0.00622222	-5.28876	-3.02451	Q63J12		cellular aromatic compound metabolic process [GO:0006725]";"benzoate 1,2-dioxygenase activity [GO:0018623]				14	14	14	85.9	85.9	85.9	19.131	0	168.65	22392000	174	0	0	1	3	10	15	17	10	Q63J12	By matching	By MS/MS	By MS/MS	By MS/MS	By MS/MS	By MS/MS
19.2805	19.5329	19.585	18.8071	18.7379	18.8043						Putative O-antigen methyl transferase	wbiD BPSL2677	BPSL2677	2.67369	0.133229	0.683022	0.622794	Q63RJ5		transferase activity [GO:0016740]				31	31	31	61.1	61.1	61.1	64.808	0	295.05	57701000	427	6	29	42	42	15	22	32	28	Q63RJ5	By MS/MS	By MS/MS	By MS/MS	By MS/MS	By MS/MS	By MS/MS
21.8041	21.6942	21.9281	23.0024	22.7609	23.3083				+	LFQ intensity delta_tig_LFQ intensity WT	Succinyl-CoA:3-ketoacid-coenzyme A transferase subunit B (EC 2.8.3.5)	scoB BPSL1954	BPSL1954	2.67229	0.040084	-1.21505	-1.03657	Q63TL4		metabolic process [GO:0008152];3-oxoacid CoA-transferase activity [GO:0008260]				12	12	12	70	70	70	22.287	0	323.31	604620000	855	17	38	37	39	50	63	56	59	Q63TL4	By MS/MS	By MS/MS	By MS/MS	By MS/MS	By MS/MS	By MS/MS
20.4133	20.6301	20.5307	21.3547	21.0926	21.3251						Putative cyclopropane-fatty-acyl-phospholipid synthase	BPSL0853	BPSL0853	2.67128	0.110358	-0.732779	-0.663806	Q63WN8		lipid biosynthetic process [GO:0008610]				37	37	37	72.2	72.2	72.2	45.946	0	323.31	331840000	899	18	49	57	53	51	64	61	61	Q63WN8	By MS/MS	By MS/MS	By MS/MS	By MS/MS	By MS/MS	By MS/MS
16.7498	16.9348	17.3004	15.6849	15.8457	15.8478				+	LFQ intensity delta_tig_LFQ intensity WT	Putative exopolysaccharide (EPS) biosynthesis related polysaccharide lipoprotein	BPSS1831	BPSS1831	2.67069	0.0402062	1.20217	1.02704	Q63J87	membrane [GO:0016020]	polysaccharide transmembrane transporter activity [GO:0015159];membrane [GO:0016020]				15	15	15	49.9	49.9	49.9	42.655	0	76.499	9858000	149	6	11	13	15	3	9	7	8	Q63J87	By MS/MS	By MS/MS	By MS/MS	By MS/MS	By MS/MS	By MS/MS
17.7161	17.8192	17.8994	18.1888	18.2755	18.3001						Replicative DNA helicase (EC 3.6.4.12)	dnaB BPSL1462	BPSL1462	2.67062	0.279071	-0.443236	-0.417016	Q63UY2	primosome complex [GO:1990077]	ATP binding [GO:0005524];DNA binding [GO:0003677];DNA helicase activity [GO:0003678];DNA replication, synthesis of RNA primer [GO:0006269]";"primosome complex [GO:1990077]				29	29	29	78	78	78	50.698	0	287.38	38769000	333	6	16	18	20	14	21	27	24	Q63UY2	By MS/MS	By MS/MS	By MS/MS	By MS/MS	By MS/MS	By MS/MS
19.5522	19.6918	19.3246	18.7679	18.6059	18.718						1-deoxy-D-xylulose-5-phosphate synthase (EC 2.2.1.7) (1-deoxyxylulose-5-phosphate synthase) (DXP synthase) (DXPS)	dxs BPSS1762	BPSS1762	2.66886	0.0821287	0.825602	0.738965	Q63JF4		1-deoxy-D-xylulose 5-phosphate biosynthetic process [GO:0052865];metal ion binding [GO:0046872];terpenoid biosynthetic process [GO:0016114];thiamine biosynthetic process [GO:0009228];1-deoxy-D-xylulose-5-phosphate synthase activity [GO:0008661]				32	32	32	56.9	56.9	56.9	68.28	0	175.04	66638000	489	13	39	42	43	22	36	34	32	Q63JF4	By MS/MS	By MS/MS	By MS/MS	By MS/MS	By MS/MS	By MS/MS
17.1098	17.6261	17.8679	15.9038	15.79	15.4765				+	LFQ intensity delta_tig_LFQ intensity WT	Putative acetolactate synthase	BPSS1879	BPSS1879	2.66691	0.0119863	1.81114	1.44027	Q63J37		magnesium ion binding [GO:0000287];thiamine pyrophosphate binding [GO:0030976];catalytic activity [GO:0003824]				17	17	17	43	43	43	60.651	0	114.15	5972500	84	1	9	13	14	1	4	3	2	Q63J37	By MS/MS	By MS/MS	By MS/MS	By MS/MS	By MS/MS	By MS/MS
21.4467	21.2295	21.3211	19.3433	19.2596	20.036				+	LFQ intensity delta_tig_LFQ intensity WT	Putative non-ribosomal peptide synthase related protein	BPSS1813	BPSS1813	2.66671	0.0126216	1.78611	1.42436	Q63JA5						28	28	28	89.7	89.7	89.7	34.813	0	222.22	104340000	455	15	45	46	47	16	27	27	30	Q63JA5	By MS/MS	By MS/MS	By MS/MS	By MS/MS	By MS/MS	By MS/MS
15.7694	15.8892	15.8178	16.1412	16.1949	16.2846						Putative dipeptide transport system permease protein	dppC BPSL0251	BPSL0251	2.66134	0.328739	-0.381431	-0.361746	Q63YD7	plasma membrane [GO:0005886];integral component of membrane [GO:0016021]	plasma membrane [GO:0005886];transmembrane transport [GO:0055085];integral component of membrane [GO:0016021]	Multi-pass membrane protein {ECO:0000256|RuleBase:RU363032}.;SUBCELLULAR LOCATION: Cell membrane {ECO:0000256|RuleBase:RU363032}		TRANSMEM 105 129 Helical. {ECO:0000256|RuleBase:RU363032}.;TRANSMEM 149 176 Helical. {ECO:0000256|RuleBase:RU363032}.;TRANSMEM 222 247 Helical. {ECO:0000256|RuleBase:RU363032}.;TRANSMEM 267 290 Helical. {ECO:0000256|RuleBase:RU363032}.;TRANSMEM 35 56 Helical. {ECO:0000256|RuleBase:RU363032}.	4	4	4	13.4	13.4	13.4	32.32	0	14.846	2249800	47	0	4	4	2	2	4	5	3	Q63YD7	By MS/MS	By MS/MS	By MS/MS	By MS/MS	By MS/MS	By MS/MS
17.3535	17.5673	17.3884	16.6563	16.3177	16.6385						4-hydroxy-3-methylbut-2-enyl diphosphate reductase 2 (HMBPP reductase 2) (EC 1.17.7.4)	ispH2 ispH lytB BPSS2168	BPSS2168	2.65904	0.067922	0.89888	0.796584	P0DMK8		4-hydroxy-3-methylbut-2-en-1-yl diphosphate reductase activity [GO:0051745];dimethylallyl diphosphate biosynthetic process [GO:0050992];isopentenyl diphosphate biosynthetic process, methylerythritol 4-phosphate pathway [GO:0019288]";metal ion binding [GO:0046872];"4 iron, 4 sulfur cluster binding [GO:0051539]				12	11	11	52.1	49.8	49.8	33.769	0	68.506	5467500	73	1	10	10	6	4	6	5	3	P0DMK8	By MS/MS	By MS/MS	By MS/MS	By MS/MS	By MS/MS	By MS/MS
17.1113	17.0426	17.2124	16.7152	16.6903	16.5701						Putative cell division protein	BPSL2604	BPSL2604	2.64927	0.262274	0.463565	0.434609	Q63RR7	plasma membrane [GO:0005886];integral component of membrane [GO:0016021]	ATP binding [GO:0005524];cell cycle [GO:0007049];cell division [GO:0051301];chromosome segregation [GO:0007059];DNA binding [GO:0003677];plasma membrane [GO:0005886];integral component of membrane [GO:0016021]			TRANSMEM 127 148 Helical. {ECO:0000256|SAM:Phobius}.;TRANSMEM 218 240 Helical. {ECO:0000256|SAM:Phobius}.;TRANSMEM 80 97 Helical. {ECO:0000256|SAM:Phobius}.	26	26	24	40.3	40.3	36.5	89.594	0	141.77	12252000	240	3	18	21	22	10	13	20	15	Q63RR7	By MS/MS	By MS/MS	By MS/MS	By MS/MS	By MS/MS	By MS/MS
17.8929	17.6898	17.9792	18.5099	18.4777	18.4287						Glucose-1-phosphate cytidylyltransferase (O-antigen-related) (EC 2.7.7.33)	rfbF BPSS0419	BPSS0419	2.64643	0.169218	-0.618127	-0.567612	Q63N76		biosynthetic process [GO:0009058];glucose-1-phosphate cytidylyltransferase activity [GO:0047343]				15	15	15	55.4	55.4	55.4	29.432	0	87.472	28730000	231	1	11	15	14	12	19	18	17	Q63N76	By MS/MS	By MS/MS	By MS/MS	By MS/MS	By MS/MS	By MS/MS
16.8883	17.1463	17.0319	16.5033	16.4215	16.3575						Uncharacterized protein	BPSL0207	BPSL0207	2.64452	0.180995	0.594739	0.547778	Q63YI0	cytoplasm [GO:0005737]	methyltransferase activity [GO:0008168];RNA binding [GO:0003723];rRNA processing [GO:0006364];cytoplasm [GO:0005737]	SUBCELLULAR LOCATION: Cytoplasm {ECO:0000256|SAAS:SAAS00351055}.			18	18	18	59.8	59.8	59.8	45.653	0	50.984	6127600	142	2	10	18	13	3	9	11	6	Q63YI0	By MS/MS	By MS/MS	By MS/MS	By MS/MS	By MS/MS	By MS/MS
15.4866	15.5202	15.7556	14.6491	14.2674	14.6582				+	LFQ intensity delta_tig_LFQ intensity WT	Microcystinase C (MlrC)	BPSS2205	BPSS2205	2.63474	0.0499642	1.06253	0.920668	Q63I65		metallopeptidase activity [GO:0008237];metal ion binding [GO:0046872]				13	13	13	39.5	39.5	39.5	54.453	0	37.672	1564000	37	1	5	8	9	0	2	0	0	Q63I65	By MS/MS	By MS/MS	By MS/MS	By MS/MS	By matching	By matching
19.305	19.4131	19.3174	19.0264	18.9817	18.8785						NADH-quinone oxidoreductase subunit F (EC 1.6.5.11)	nuoF BPSL1216	BPSL1216	2.63458	0.328172	0.38295	0.3628	Q63VM8		FMN binding [GO:0010181];metal ion binding [GO:0046872];NAD binding [GO:0051287];NADH dehydrogenase (ubiquinone) activity [GO:0008137];quinone binding [GO:0048038]";"4 iron, 4 sulfur cluster binding [GO:0051539]				22	22	22	61.9	61.9	61.9	47.879	0	323.31	53636000	367	7	22	29	24	14	25	24	26	Q63VM8	By MS/MS	By MS/MS	By MS/MS	By MS/MS	By MS/MS	By MS/MS
15.7634	15.6062	15.7248	16.7313	16.4081	16.8487						Putative transport related membrane protein	BPSS0295	BPSS0295	2.6339	0.0590064	-0.96457	-0.84615	Q63NK4	integral component of membrane [GO:0016021]	aspartate transmembrane transport [GO:0015810];L-glutamate transmembrane transport [GO:0015813];symporter activity [GO:0015293];integral component of membrane [GO:0016021]			TRANSMEM 137 163 Helical. {ECO:0000256|SAM:Phobius}.;TRANSMEM 184 206 Helical. {ECO:0000256|SAM:Phobius}.;TRANSMEM 218 240 Helical. {ECO:0000256|SAM:Phobius}.;TRANSMEM 321 339 Helical. {ECO:0000256|SAM:Phobius}.;TRANSMEM 345 367 Helical. {ECO:0000256|SAM:Phobius}.;TRANSMEM 75 101 Helical. {ECO:0000256|SAM:Phobius}.;TRANSMEM 42 63 Helical. {ECO:0000256|SAM:Phobius}.	9	9	9	20.3	20.3	20.3	42.868	0	40.923	2963100	95	0	4	4	3	5	9	8	7	Q63NK4	By MS/MS	By MS/MS	By MS/MS	By MS/MS	By MS/MS	By MS/MS
16.4009	16.6679	16.5735	15.9613	16.0107	15.8833						Putative ribose operon repressor	BPSL1831	BPSL1831	2.63232	0.180837	0.595675	0.548245	Q63TY6		regulation of transcription, DNA-templated [GO:0006355];transcription, DNA-templated [GO:0006351]";"DNA binding [GO:0003677]				11	11	10	49	49	49	36.564	0	41.301	5428200	102	2	8	7	9	2	6	7	7	Q63TY6	By MS/MS	By MS/MS	By MS/MS	By MS/MS	By MS/MS	By MS/MS
15.2608	15.8154	16.0125	11.6387	13.1314	12.2118				+	LFQ intensity delta_tig_LFQ intensity WT	Putative acyl-CoA-binding protein	BPSL2186	BPSL2186	2.63151	0.0112523	3.36894	2.26175	Q63SY5		fatty-acyl-CoA binding [GO:0000062]				2	2	2	31.5	31.5	31.5	9.907	0	22.448	629970	17	0	2	2	2	1	0	0	0	Q63SY5	By MS/MS	By MS/MS	By MS/MS		By matching
19.0887	19.1673	19.137	18.9189	18.908	18.9663						Uncharacterized protein	BPSS1861	BPSS1861	2.63118	0.573622	0.199928	0.194283	Q63J57		peroxidase activity [GO:0004601];heme binding [GO:0020037]				22	22	22	82.9	82.9	82.9	32.027	0	223.58	40450000	306	7	21	24	24	13	18	24	18	Q63J57	By MS/MS	By MS/MS	By MS/MS	By MS/MS	By MS/MS	By MS/MS
15.0315	14.863	15.4315	16.2679	16.6148	16.54				+	LFQ intensity delta_tig_LFQ intensity WT	Putative sugar ABC transport system, membrane protein	BPSS0141	BPSS0141	2.62842	0.0315924	-1.36557	-1.13911	Q63P07	plasma membrane [GO:0005886];integral component of membrane [GO:0016021]	plasma membrane [GO:0005886];transmembrane transporter activity [GO:0022857];integral component of membrane [GO:0016021]			TRANSMEM 116 141 Helical. {ECO:0000256|SAM:Phobius}.;TRANSMEM 147 165 Helical. {ECO:0000256|SAM:Phobius}.;TRANSMEM 177 206 Helical. {ECO:0000256|SAM:Phobius}.;TRANSMEM 237 260 Helical. {ECO:0000256|SAM:Phobius}.;TRANSMEM 272 305 Helical. {ECO:0000256|SAM:Phobius}.;TRANSMEM 317 333 Helical. {ECO:0000256|SAM:Phobius}.;TRANSMEM 77 109 Helical. {ECO:0000256|SAM:Phobius}.;TRANSMEM 35 57 Helical. {ECO:…	2	2	2	7.8	7.8	7.8	35.456	0	15.728	1812700	31	1	2	2	2	2	2	2	2	Q63P07	By MS/MS	By MS/MS	By MS/MS	By MS/MS	By MS/MS	By MS/MS
15.9799	16.065	16.1286	15.2429	14.804	15.1768						Uncharacterized protein	BPSL3085	BPSL3085	2.62722	0.0559806	0.983287	0.860078	Q63QD8						6	6	6	29.5	29.5	29.5	33.143	0	40.409	2072500	65	0	5	7	6	1	4	3	3	Q63QD8	By MS/MS	By MS/MS	By MS/MS	By MS/MS	By MS/MS	By MS/MS
16.1382	16.3774	16.4067	15.6704	15.719	15.5735						GTP pyrophosphokinase (EC 2.7.6.5)	relA BPSL1946	BPSL1946	2.62628	0.149812	0.653135	0.596356	Q63TM1		guanosine tetraphosphate metabolic process [GO:0015969];kinase activity [GO:0016301];GTP diphosphokinase activity [GO:0008728]				21	21	21	39.6	39.6	39.6	82.345	0	73.822	4844500	142	0	10	16	13	2	10	10	8	Q63TM1	By MS/MS	By MS/MS	By MS/MS	By MS/MS	By MS/MS	By MS/MS
15.0527	14.9157	14.5417	15.9033	15.8868	15.8557						Agmatinase (EC 3.5.3.11)	speB BPSS0474	BPSS0474	2.616	0.0523077	-1.04525	-0.906279	Q63N23		metal ion binding [GO:0046872];agmatinase activity [GO:0008783]				7	7	7	38.8	38.8	38.8	34.303	0	31.734	1870500	33	0	0	1	1	2	1	3	1	Q63N23	By matching	By MS/MS	By MS/MS	By MS/MS	By MS/MS	By MS/MS
11.3992	13.2093	13.8652	18.5579	19.1201	17.7851				+	LFQ intensity delta_tig_LFQ intensity WT	Putative periplasmic oligopeptide-binding protein	oppA BPSS2141	BPSS2141	2.6121	0.00432	-5.66314	-3.08991	Q63ID0	ATP-binding cassette (ABC) transporter complex [GO:0043190]	transmembrane transport [GO:0055085];ATP-binding cassette (ABC) transporter complex [GO:0043190]				28	28	28	63.7	63.7	63.7	61.884	0	273.53	19159000	221	0	0	0	2	8	25	29	12	Q63ID0	By matching	By matching	By MS/MS	By MS/MS	By MS/MS	By MS/MS
14.9438	14.9899	15.1622	16.297	16.0937	15.8217						Uncharacterized protein	BPSS1213	BPSS1213	2.61101	0.0531597	-1.03888	-0.901121	Q63L00						26	26	4	44.4	44.4	6.9	99.034	0	161.58	6813400	219	0	8	12	12	9	19	24	12	Q63L00	By MS/MS	By MS/MS	By MS/MS	By MS/MS	By MS/MS	By MS/MS
15.2933	14.5758	14.6278	17.0076	16.5175	16.5981				+	LFQ intensity delta_tig_LFQ intensity WT	Putative fimbrial subunit type 1	BPSL1626	BPSL1626	2.60879	0.0108143	-1.87541	-1.46936	Q63UH6	pilus [GO:0009289]	cell adhesion [GO:0007155];pilus [GO:0009289]				4	4	4	50.6	50.6	50.6	17.462	0	83.393	2132600	30	0	1	1	2	2	2	2	2	Q63UH6	By MS/MS	By MS/MS	By MS/MS	By MS/MS	By MS/MS	By MS/MS
18.6395	18.3641	18.7687	17.2146	17.3191	17.6484				+	LFQ intensity delta_tig_LFQ intensity WT	Branched-chain-amino-acid aminotransferase (BCAT) (EC 2.6.1.42)	ilvE BPSS1810	BPSS1810	2.60317	0.0415447	1.19677	1.01683	Q63JA8		isoleucine biosynthetic process [GO:0009097];leucine biosynthetic process [GO:0009098];L-leucine transaminase activity [GO:0052654];L-valine transaminase activity [GO:0052655];valine biosynthetic process [GO:0009099];L-isoleucine transaminase activity [GO:0052656]				10	10	10	36.6	36.6	36.6	34.214	0	67.611	13187000	140	4	12	11	16	5	8	9	9	Q63JA8	By MS/MS	By MS/MS	By MS/MS	By MS/MS	By MS/MS	By MS/MS
15.9932	15.9515	15.9225	16.0975	16.1205	16.1437						Cardiolipin synthase A (CL synthase) (EC 2.7.8.-)	clsA BPSL2174	BPSL2174	2.59751	0.633521	-0.164848	-0.160912	Q63SZ7	plasma membrane [GO:0005886];integral component of membrane [GO:0016021]	cardiolipin biosynthetic process [GO:0032049];cardiolipin synthase activity [GO:0008808];plasma membrane [GO:0005886];integral component of membrane [GO:0016021]	Multi-pass membrane protein {ECO:0000256|HAMAP-Rule:MF_00190}.;SUBCELLULAR LOCATION: Cell inner membrane {ECO:0000256|HAMAP-Rule:MF_00190}		TRANSMEM 35 57 Helical. {ECO:0000256|HAMAP-Rule:MF_00190}.;TRANSMEM 6 28 Helical. {ECO:0000256|HAMAP-Rule:MF_00190}.	12	12	12	34.7	34.7	34.7	52.818	0	40.059	4257100	59	1	3	2	4	2	5	5	4	Q63SZ7	By MS/MS	By MS/MS	By MS/MS	By MS/MS	By MS/MS	By MS/MS
19.3639	19.3851	19.2543	19.6336	19.5957	19.6451						Putative membrane protein	BPSL2812	BPSL2812	2.59391	0.441265	-0.290356	-0.278338	Q63R61	integral component of membrane [GO:0016021]	transmembrane transport [GO:0055085];integral component of membrane [GO:0016021]			TRANSMEM 102 129 Helical. {ECO:0000256|SAM:Phobius}.;TRANSMEM 71 96 Helical. {ECO:0000256|SAM:Phobius}.;TRANSMEM 32 50 Helical. {ECO:0000256|SAM:Phobius}.	15	15	15	50	50	50	30.902	0	274.29	58455000	262	1	15	15	19	17	18	19	18	Q63R61	By MS/MS	By MS/MS	By MS/MS	By MS/MS	By MS/MS	By MS/MS
18.3645	18.458	18.6096	18.9581	19.1106	19.0772						Putative dehalogenase	BPSS1869	BPSS1869	2.59138	0.195536	-0.571236	-0.526445	Q63J48		metabolic process [GO:0008152]";"hydrolase activity, acting on acid halide bonds, in C-halide compounds [GO:0019120]				18	18	18	90.4	90.4	90.4	26.137	0	265.34	43432000	206	4	12	12	14	9	14	15	12	Q63J48	By MS/MS	By MS/MS	By MS/MS	By MS/MS	By MS/MS	By MS/MS
17.306	17.6082	17.3381	18.4506	18.2023	18.1837						Putative glutamine amidotransferase;Putative glutamine amidotransferase class-I	BPSL2337;BPSS0470	BPSL2337;BPSS0470	2.58548	0.0728135	-0.861423	-0.763149	Q63SI3;Q63N27		glutamine metabolic process [GO:0006541];transferase activity [GO:0016740];hydrolase activity [GO:0016787]				10	10	10	51.7	51.7	51.7	27.387	0	46.731	6731900	56	0	1	2	2	2	3	6	5	Q63SI3	By MS/MS	By MS/MS	By MS/MS	By MS/MS	By MS/MS	By MS/MS
19.9203	20.0321	20.1726	20.5521	20.7429	20.6667						Response regulator protein	BPSL2303	BPSL2303	2.58312	0.173714	-0.612194	-0.560797	Q63SL7	intracellular [GO:0005622]	DNA binding [GO:0003677];phosphorelay signal transduction system [GO:0000160];regulation of transcription, DNA-templated [GO:0006355];transcription, DNA-templated [GO:0006351]";"intracellular [GO:0005622]				15	15	15	75.5	75.5	75.5	23.645	0	323.31	134340000	413	7	20	23	27	14	29	27	25	Q63SL7	By MS/MS	By MS/MS	By MS/MS	By MS/MS	By MS/MS	By MS/MS
13.6924	14.2101	14.195	12.1305	12.181	12.7166				+	LFQ intensity delta_tig_LFQ intensity WT	Putative capsule biosynthesis protein	BPSS1097	BPSS1097	2.58185	0.017	1.68981	1.34842	Q63LB1						4	4	4	14.3	14.3	14.3	41.534	0	5.1056	262950	14	0	1	2	2	0	1	1	0	Q63LB1	By MS/MS	By MS/MS	By MS/MS	By MS/MS	By MS/MS
13.1454	12.0305	12.8403	16.4446	15.4858	16.9492				+	LFQ intensity delta_tig_LFQ intensity WT	Chemotaxis two-component sensor kinase CheA (EC 2.7.3.-)	cheA BPSL3306	BPSL3306	2.5804	0.00988	-3.62115	-2.34678	Q63PR7	cytoplasm [GO:0005737]	ATP binding [GO:0005524];chemotaxis [GO:0006935];phosphorelay sensor kinase activity [GO:0000155];cytoplasm [GO:0005737]				18	18	18	32.8	32.8	32.8	78.191	0	68.652	4415300	108	0	0	0	0	9	13	8	13	Q63PR7			By matching	By MS/MS	By MS/MS	By MS/MS
12.0981	12.3893	12.7024	14.8515	15.1297	14.1259				+	LFQ intensity delta_tig_LFQ intensity WT	Putative exported protein	BPSL2493	BPSL2493	2.57766	0.00860829	-2.30577	-1.7126	Q63S29		catalytic activity [GO:0003824]				9	9	9	33.9	33.9	33.9	40.644	0	25.497	1493200	31	0	0	0	0	0	3	3	0	Q63S29	By matching	By matching	By matching	By MS/MS	By MS/MS	By matching
16.4963	16.3884	16.9095	19.0082	18.8458	18.1387				+	LFQ intensity delta_tig_LFQ intensity WT	Uncharacterized protein	BPSL0569	BPSL0569	2.5766	0.00813115	-2.06619	-1.57655	Q63XH0						17	17	17	87.4	87.4	87.4	30.458	0	112.86	24327000	212	2	9	7	11	11	15	18	13	Q63XH0	By MS/MS	By MS/MS	By MS/MS	By MS/MS	By MS/MS	By MS/MS
19.3701	19.1911	19.5276	20.135	20.017	20.0211						Uncharacterized protein	BPSL1137	BPSL1137	2.57377	0.130412	-0.694742	-0.628946	Q63VV8						27	27	27	86.2	86.2	86.2	41.389	0	323.31	112790000	444	7	23	24	24	21	32	32	29	Q63VV8	By MS/MS	By MS/MS	By MS/MS	By MS/MS	By MS/MS	By MS/MS
16.455	16.4082	16.6077	17.2047	17.116	16.9693						Uncharacterized protein	BPSL2811	BPSL2811	2.57373	0.176878	-0.606344	-0.555615	Q63R62						14	14	14	62.6	62.6	62.6	31.856	0	117.61	9680900	190	1	9	12	13	7	10	15	14	Q63R62	By MS/MS	By MS/MS	By MS/MS	By MS/MS	By MS/MS	By MS/MS
14.853	15.0546	14.7591	14.2259	14.3339	14.2174						Xaa-Pro dipeptidyl-peptidase (EC 3.4.14.11)	BPSS1992	BPSS1992	2.57253	0.164408	0.629828	0.575233	Q63IS4		serine-type peptidase activity [GO:0008236];dipeptidyl-peptidase activity [GO:0008239]				7	7	7	18	18	18	68.191	0	16.686	581310	21	0	3	4	4	2	0	1	1	Q63IS4	By MS/MS	By MS/MS	By MS/MS	By matching	By MS/MS	By MS/MS
15.181	15.8101	15.7436	16.8591	17.1399	17.026				+	LFQ intensity delta_tig_LFQ intensity WT	Putative exported protein	BPSL2038	BPSL2038	2.57207	0.0266998	-1.43014	-1.17652	Q63TD1	integral component of membrane [GO:0016021]	integral component of membrane [GO:0016021]			TRANSMEM 39 56 Helical. {ECO:0000256|SAM:Phobius}.;TRANSMEM 6 27 Helical. {ECO:0000256|SAM:Phobius}.	12	12	12	54.5	54.5	54.5	33.125	0	73.617	7863000	132	0	8	8	8	5	8	12	11	Q63TD1	By MS/MS	By MS/MS	By MS/MS	By MS/MS	By MS/MS	By MS/MS
16.4894	16.5877	16.58	15.8512	15.3977	15.6943						Isoprenyl transferase (EC 2.5.1.-)	uppS BPSL2155	BPSL2155	2.56833	0.068006	0.90464	0.795863	Q63T16		prenyltransferase activity [GO:0004659];magnesium ion binding [GO:0000287]				12	12	12	45	45	45	29.379	0	35.986	3579300	91	2	7	8	8	3	8	8	7	Q63T16	By MS/MS	By MS/MS	By MS/MS	By MS/MS	By MS/MS	By MS/MS
17.1646	17.2826	17.42	17.7637	17.8741	17.8259						UvrABC system protein A	uvrA BPSS0058	BPSS0058	2.56825	0.219248	-0.5322	-0.492591	Q63P87	excinuclease repair complex [GO:0009380];cytoplasm [GO:0005737]	ATP binding [GO:0005524];ATPase activity [GO:0016887];DNA binding [GO:0003677];excinuclease repair complex [GO:0009380];metal ion binding [GO:0046872];nuclease activity [GO:0004518];nucleotide-excision repair [GO:0006289];cytoplasm [GO:0005737]	SUBCELLULAR LOCATION: Cytoplasm {ECO:0000256|SAAS:SAAS00385027}.			90	90	90	55.8	55.8	55.8	213.86	0	323.31	32942000	709	6	33	41	49	24	45	50	43	Q63P87	By MS/MS	By MS/MS	By MS/MS	By MS/MS	By MS/MS	By MS/MS
13.0119	13.8502	13.9283	11.6929	11.2767	11.5241				+	LFQ intensity delta_tig_LFQ intensity WT	C4-dicarboxylate transport protein	dctA BPSL0425	BPSL0425	2.56764	0.00837131	2.09891	1.5934	Q63XW5	plasma membrane [GO:0005886];integral component of membrane [GO:0016021]	dicarboxylic acid transport [GO:0006835];plasma membrane [GO:0005886];symporter activity [GO:0015293];integral component of membrane [GO:0016021]	Multi-pass membrane protein {ECO:0000255|HAMAP-Rule:MF_01300}.;SUBCELLULAR LOCATION: Cell inner membrane {ECO:0000255|HAMAP-Rule:MF_01300}		TRANSMEM 148 168 Helical. {ECO:0000255|HAMAP-Rule:MF_01300}.;TRANSMEM 184 204 Helical. {ECO:0000255|HAMAP-Rule:MF_01300}.;TRANSMEM 222 242 Helical. {ECO:0000255|HAMAP-Rule:MF_01300}.;TRANSMEM 307 327 Helical. {ECO:0000255|HAMAP-Rule:MF_01300}.;TRANSMEM 355 375 Helical. {ECO:0000255|HAMAP-Rule:MF_01300}.;TRANSMEM 44 64 Helical. {ECO:0000255|HAMAP-Rule:MF_01300}.;TRANSMEM 78 98 Helical. {ECO:000025…	2	2	2	4	4	4	45.26	0	24.037	120350	10	0	1	2	2	0	0	0	0	Q63XW5	By MS/MS	By MS/MS	By MS/MS			By matching
18.8029	18.9188	18.3953	16.9267	16.892	17.4635				+	LFQ intensity delta_tig_LFQ intensity WT	Aminotransferase (EC 2.6.1.-)	BPSL1724	BPSL1724	2.5665	0.0206493	1.61159	1.29574	Q63U92		biosynthetic process [GO:0009058];transaminase activity [GO:0008483];pyridoxal phosphate binding [GO:0030170]				22	22	22	76.2	76.2	76.2	37.184	0	176.56	14588000	174	6	20	24	19	7	8	10	13	Q63U92	By MS/MS	By MS/MS	By MS/MS	By MS/MS	By MS/MS	By MS/MS
14.0519	13.9113	14.8954	11.9761	10.9488	11.4651				+	LFQ intensity delta_tig_LFQ intensity WT	Uncharacterized protein	BPSS0956	BPSS0956	2.56619	0.00964103	2.82288	1.97811	Q63LQ7		DNA binding transcription factor activity [GO:0003700];transcription, DNA-templated [GO:0006351]";"DNA binding [GO:0003677]				4	4	4	20.3	20.3	20.3	32.97	0	8.7302	962830	8	0	1	3	3	0	0	0	0	Q63LQ7	By MS/MS	By MS/MS	By MS/MS		By matching	By matching
12.4384	11.5596	12.1435	14.0643	13.7938	13.7514				+	LFQ intensity delta_tig_LFQ intensity WT	Putative DNA-binding protein	BPSL0087	BPSL0087	2.56363	0.0122857	-1.82271	-1.42825	Q63YV2		DNA binding [GO:0003677]				5	5	5	36.4	36.4	36.4	19.875	0	9.4143	466040	14	0	0	0	0	0	1	1	1	Q63YV2				By MS/MS	By MS/MS	By MS/MS
17.031	17.2015	17.4368	17.9814	18.0793	18.0049						CDP-glucose 4,6-dehydratase (O-antigen-related) (EC 4.2.1.45)	rfbG BPSS0420	BPSS0420	2.5603	0.0920465	-0.798777	-0.712377	Q63N75		CDP-glucose 4,6-dehydratase activity [GO:0047733]				25	25	25	66.7	66.7	66.7	39.633	0	126.91	26044000	345	3	16	19	19	15	23	26	22	Q63N75	By MS/MS	By MS/MS	By MS/MS	By MS/MS	By MS/MS	By MS/MS
18.5206	18.4123	18.7834	17.52	17.3228	16.9539				+	LFQ intensity delta_tig_LFQ intensity WT	Putative depolymerase/histone-like protein	BPSL1106	BPSL1106	2.55404	0.0359911	1.30654	1.08955	Q63VY9						26	26	26	73	73	73	54.188	0	196.61	23936000	281	6	28	25	33	8	18	20	14	Q63VY9	By MS/MS	By MS/MS	By MS/MS	By MS/MS	By MS/MS	By MS/MS
15.6049	15.9576	15.6904	16.5288	16.8769	16.8123						Putative heptosyltransferase (O-antigen related)	BPSS0426	BPSS0426	2.55327	0.0561613	-0.988325	-0.858876	Q63N69		metabolic process [GO:0008152]";"transferase activity, transferring glycosyl groups [GO:0016757]				15	15	15	50.7	50.7	50.7	38.798	0	48.027	9266600	132	0	3	7	8	4	11	12	12	Q63N69	By MS/MS	By MS/MS	By MS/MS	By MS/MS	By MS/MS	By MS/MS
15.0862	15.0742	14.944	14.5454	14.5327	14.6902						Uncharacterized protein	BPSS0844	BPSS0844	2.5515	0.279193	0.445407	0.417048	Q63M16						8	8	8	39.8	39.8	39.8	31.936	0	11.036	1334600	15	0	0	2	1	0	1	0	1	Q63M16	By matching	By MS/MS	By MS/MS	By MS/MS	By matching	By MS/MS
14.8895	14.7827	14.966	11.0967	12.4437	12.3891				+	LFQ intensity delta_tig_LFQ intensity WT	Putative lipopolysaccharide biosynthesis related protein	BPSS1834	BPSS1834	2.55069	0.0103724	2.90289	2.01115	Q63J84	integral component of membrane [GO:0016021]	integral component of membrane [GO:0016021]			TRANSMEM 111 134 Helical. {ECO:0000256|SAM:Phobius}.;TRANSMEM 286 306 Helical. {ECO:0000256|SAM:Phobius}.;TRANSMEM 47 67 Helical. {ECO:0000256|SAM:Phobius}.;TRANSMEM 79 99 Helical. {ECO:0000256|SAM:Phobius}.;TRANSMEM 12 35 Helical. {ECO:0000256|SAM:Phobius}.	3	3	2	8.9	8.9	4.9	53.486	0.0068454	1.2703	657430	9	0	0	1	1	0	1	0	0	Q63J84	By matching	By MS/MS	By MS/MS	By MS/MS	By matching	By matching
15.3389	15.5446	15.5455	16.7542	16.7329	16.2775				+	LFQ intensity delta_tig_LFQ intensity WT	Putative outer membrane-bound lytic murein transglycosylase (EC 3.2.1.-)	BPSL3046	BPSL3046	2.54919	0.0474657	-1.11189	-0.950338	Q63QH7	outer membrane [GO:0019867]	hydrolase activity, hydrolyzing O-glycosyl compounds [GO:0004553];peptidoglycan turnover [GO:0009254]";"outer membrane [GO:0019867]				16	16	16	61.8	61.8	61.8	39.978	0	98.656	7855700	132	2	5	5	8	7	10	12	5	Q63QH7	By MS/MS	By MS/MS	By MS/MS	By MS/MS	By MS/MS	By MS/MS
19.9439	19.6531	19.8557	19.0751	19.2498	19.0588						dTDP-glucose 4,6-dehydratase (EC 4.2.1.46)	rmlB BPSL2686	BPSL2686	2.54722	0.131969	0.68973	0.623863	H7C734		nucleotide-sugar metabolic process [GO:0009225]";"dTDP-glucose 4,6-dehydratase activity [GO:0008460]				27	27	27	81.3	81.3	81.3	39.131	0	213.83	65775000	371	10	26	28	34	15	25	29	24	H7C734	By MS/MS	By MS/MS	By MS/MS	By MS/MS	By MS/MS	By MS/MS
18.845	18.8889	18.8889	18.5995	18.6923	18.5751						Uracil phosphoribosyltransferase (EC 2.4.2.9) (UMP pyrophosphorylase) (UPRTase)	upp BPSL1166	BPSL1166	2.54601	0.494013	0.251975	0.24261	Q63VS8		UMP salvage [GO:0044206];uracil phosphoribosyltransferase activity [GO:0004845];uracil salvage [GO:0006223];GTP binding [GO:0005525]				16	16	16	84.7	84.7	84.7	24.075	0	141.41	25197000	230	2	11	18	21	5	13	19	16	Q63VS8	By MS/MS	By MS/MS	By MS/MS	By MS/MS	By MS/MS	By MS/MS
17.3841	17.6073	17.6327	18.1506	18.2316	18.4143						Putative acetyltransferase protein	BPSL2598	BPSL2598	2.54494	0.116771	-0.724154	-0.651801	Q63RS3		transferase activity [GO:0016740]				12	12	12	65.8	65.8	65.8	20.445	0	198.03	17159000	135	2	7	10	10	5	9	10	9	Q63RS3	By MS/MS	By MS/MS	By MS/MS	By MS/MS	By MS/MS	By MS/MS
16.8968	16.652	16.8239	15.9456	15.4292	15.7379				+	LFQ intensity delta_tig_LFQ intensity WT	Thioesterase superfamily protein	BPSL0654	BPSL0654	2.54424	0.0487405	1.08662	0.931407	Q63X83		hydrolase activity [GO:0016787]				5	5	5	40.9	40.9	40.9	14.793	0	19.983	2575400	42	0	5	3	5	1	2	4	2	Q63X83	By MS/MS	By MS/MS	By MS/MS	By MS/MS	By MS/MS	By MS/MS
21.1932	20.79	20.9956	21.8466	21.7232	21.8958						Putative hydratase	BPSS1638	BPSS1638	2.54292	0.0840214	-0.828904	-0.735351	Q63JS6						14	14	14	88.6	88.6	88.6	19.674	0	279.91	175740000	341	6	21	16	20	17	22	21	20	Q63JS6	By MS/MS	By MS/MS	By MS/MS	By MS/MS	By MS/MS	By MS/MS
19.4113	19.4077	19.2819	19.7731	19.7762	19.9466						Thiol:disulfide interchange protein	dsbC BPSL3058	BPSL3058	2.54282	0.262773	-0.465036	-0.434053	Q63QG5	periplasmic space [GO:0042597]	cell redox homeostasis [GO:0045454];periplasmic space [GO:0042597]	SUBCELLULAR LOCATION: Periplasm {ECO:0000256|RuleBase:RU364038}.			17	17	17	61.2	61.2	61.2	26.022	0	323.31	85756000	373	8	21	23	21	18	24	25	25	Q63QG5	By MS/MS	By MS/MS	By MS/MS	By MS/MS	By MS/MS	By MS/MS
14.8328	15.5626	15.2107	11.6293	12.8015	12.7228				+	LFQ intensity delta_tig_LFQ intensity WT	Putative membrane protein	BPSS0532	BPSS0532	2.54071	0.00951899	2.81749	1.96611	Q63MW6	integral component of membrane [GO:0016021]	integral component of membrane [GO:0016021]			TRANSMEM 41 60 Helical. {ECO:0000256|SAM:Phobius}.;TRANSMEM 434 453 Helical. {ECO:0000256|SAM:Phobius}.;TRANSMEM 7 29 Helical. {ECO:0000256|SAM:Phobius}.	2	2	2	3.3	3.3	3.3	129.76	0	9.1703	553670	7	0	2	2	1	0	1	0	0	Q63MW6	By MS/MS	By MS/MS	By MS/MS	By MS/MS	By matching	By matching
17.7714	17.8233	17.3603	18.7334	18.5824	18.6253						Putative O-acetylhomoserine	BPSS0190	BPSS0190	2.53859	0.0555155	-0.995356	-0.86314	Q63NV9		cellular amino acid metabolic process [GO:0006520]";transferase activity, transferring alkyl or aryl (other than methyl) groups [GO:0016765];"pyridoxal phosphate binding [GO:0030170]				24	24	23	67.7	67.7	66.1	46.315	0	214.71	31844000	316	2	14	21	17	16	22	25	26	Q63NV9	By MS/MS	By MS/MS	By MS/MS	By MS/MS	By MS/MS	By MS/MS
16.2544	16.601	16.4274	15.8037	15.7447	15.7507						Putative cytidylyltransferase	BPSL0395	BPSL0395	2.53806	0.148808	0.661218	0.60013	Q63XZ4		ADP-L-glycero-beta-D-manno-heptose biosynthetic process [GO:0097171];carbohydrate metabolic process [GO:0005975]";nucleotidyltransferase activity [GO:0016779];phosphotransferase activity, alcohol group as acceptor [GO:0016773];"ATP binding [GO:0005524]				6	6	6	51.6	51.6	51.6	17.407	0	21.787	3926300	104	1	6	10	9	4	5	7	8	Q63XZ4	By MS/MS	By MS/MS	By MS/MS	By MS/MS	By MS/MS	By MS/MS
17.9046	18.2093	18.16	17.2847	17.4798	17.3667						Probable potassium transport system protein kup	kup trkD BPSL1526	BPSL1526	2.53624	0.12031	0.714238	0.643413	Q63US0	plasma membrane [GO:0005886];integral component of membrane [GO:0016021]	plasma membrane [GO:0005886];potassium ion transmembrane transporter activity [GO:0015079];integral component of membrane [GO:0016021]	Multi-pass membrane protein {ECO:0000255|HAMAP-Rule:MF_01522}.;SUBCELLULAR LOCATION: Cell inner membrane {ECO:0000255|HAMAP-Rule:MF_01522}		TRANSMEM 105 125 Helical. {ECO:0000255|HAMAP-Rule:MF_01522}.;TRANSMEM 144 164 Helical. {ECO:0000255|HAMAP-Rule:MF_01522}.;TRANSMEM 175 195 Helical. {ECO:0000255|HAMAP-Rule:MF_01522}.;TRANSMEM 218 238 Helical. {ECO:0000255|HAMAP-Rule:MF_01522}.;TRANSMEM 255 275 Helical. {ECO:0000255|HAMAP-Rule:MF_01522}.;TRANSMEM 344 364 Helical. {ECO:0000255|HAMAP-Rule:MF_01522}.;TRANSMEM 374 394 Helical. {ECO:00…	11	11	11	22.7	22.7	22.7	68.66	0	45.734	10864000	136	1	10	12	13	3	8	11	11	Q63US0	By MS/MS	By MS/MS	By MS/MS	By MS/MS	By MS/MS	By MS/MS
12.1532	13.2714	12.8776	15.231	15.5222	14.8736				+	LFQ intensity delta_tig_LFQ intensity WT	Putative lipoprotein	BPSL2715	BPSL2715	2.53151	0.00915686	-2.44154	-1.77258	Q63RF7		serine-type carboxypeptidase activity [GO:0004185]				12	12	12	37.2	37.2	37.2	66.044	0	95.269	4698200	68	0	0	0	0	0	4	6	2	Q63RF7	By matching	By matching	By matching	By MS/MS	By MS/MS	By MS/MS
16.4294	15.9656	16.9895	10.7846	12.9022	12.2604				+	LFQ intensity delta_tig_LFQ intensity WT	Uncharacterized protein	BPSS2106	BPSS2106	2.52936	0.00881013	4.47913	2.64525	Q63IG7						15	15	15	37.2	37.2	37.2	51.253	0	48.531	1317900	27	1	6	6	14	0	0	0	0	Q63IG7	By MS/MS	By MS/MS	By MS/MS
17.3774	17.5947	17.3516	18.027	17.9176	18.0138						Putative capsular polysaccharide biosynthesis/export protein	wcbC BPSL2807	BPSL2807	2.52705	0.214258	-0.544917	-0.502476	H7C767	membrane [GO:0016020]	polysaccharide transmembrane transporter activity [GO:0015159];membrane [GO:0016020]				20	20	20	65.9	65.9	65.9	40.906	0	170.29	19399000	213	2	12	15	13	6	17	15	14	H7C767	By MS/MS	By MS/MS	By MS/MS	By MS/MS	By MS/MS	By MS/MS
17.091	17.3508	17.2526	16.758	16.6737	16.6318						Uncharacterized protein	BPSS2165	BPSS2165	2.52598	0.21494	0.543629	0.501355	Q63IA6		coenzyme binding [GO:0050662];catalytic activity [GO:0003824]				17	17	17	66.3	66.3	66.3	36.278	0	104.44	11191000	176	3	12	16	15	4	10	13	9	Q63IA6	By MS/MS	By MS/MS	By MS/MS	By MS/MS	By MS/MS	By MS/MS
16.1469	16.0645	16.3307	16.7753	17.0736	16.9958						Putative OmpW-family exported protein	BPSL2704	BPSL2704	2.52598	0.10203	-0.767538	-0.685884	Q63RG8	outer membrane [GO:0019867]	outer membrane [GO:0019867]				5	5	5	29.2	29.2	29.2	31.687	0	46.341	5393700	66	1	3	3	5	1	4	5	5	Q63RG8	By MS/MS	By MS/MS	By MS/MS	By MS/MS	By MS/MS	By MS/MS
17.5165	17.8955	17.5189	16.7152	16.3997	16.6915						Phosphofructokinase	BPSS1957	BPSS1957	2.52431	0.0532943	1.04147	0.8965	Q63IV9		carbohydrate metabolic process [GO:0005975]";kinase activity [GO:0016301];phosphotransferase activity, alcohol group as acceptor [GO:0016773];"ATP binding [GO:0005524]				12	12	12	60.7	60.7	60.7	31.941	0	99.602	8858000	150	4	15	17	13	3	10	11	8	Q63IV9	By MS/MS	By MS/MS	By MS/MS	By MS/MS	By MS/MS	By MS/MS
17.5512	17.7996	17.6806	17.0169	17.1931	17.0025						Uncharacterized protein	BPSS0934	BPSS0934	2.52102	0.178389	0.606297	0.554034	Q63LS8						17	17	17	37.4	37.4	37.4	60.821	0	54.24	6348700	86	2	7	10	12	2	4	4	2	Q63LS8	By MS/MS	By MS/MS	By MS/MS	By MS/MS	By MS/MS	By MS/MS
18.4307	19.0105	19.2225	17.1556	17.4464	17.1697				+	LFQ intensity delta_tig_LFQ intensity WT	Putative outer membrane receptor protein	BPSL0976	BPSL0976	2.51352	0.0207697	1.63067	1.29945	Q63WB2	integral component of membrane [GO:0016021];cell outer membrane [GO:0009279]	integral component of membrane [GO:0016021];cell outer membrane [GO:0009279]	SUBCELLULAR LOCATION: Cell outer membrane {ECO:0000256|RuleBase:RU003357, ECO:0000256|SAAS:SAAS01009251}.			9	9	9	25	25	25	72.579	0	90.426	3866700	28	0	5	8	7	0	0	3	0	Q63WB2	By MS/MS	By MS/MS	By MS/MS	By matching	By MS/MS	By matching
18.2208	17.9103	18.2666	18.9467	18.8464	18.8459						Putative exported protein	BPSL1447	BPSL1447	2.51283	0.109372	-0.747099	-0.668946	Q63UZ7						8	8	8	56.2	56.2	56.2	10.21	0	9.3268	17371000	84	5	3	3	4	5	4	5	4	Q63UZ7	By MS/MS	By MS/MS	By MS/MS	By MS/MS	By MS/MS	By MS/MS
15.674	15.8612	16.0466	14.3847	14.8321	14.1944				+	LFQ intensity delta_tig_LFQ intensity WT	Ethanolamine ammonia-lyase light chain (EC 4.3.1.7)	eutC BPSL3371	BPSL3371	2.51221	0.0309499	1.39017	1.14185	Q63PK3		cellular amino acid metabolic process [GO:0006520];ethanolamine ammonia-lyase activity [GO:0008851];ethanolamine catabolic process [GO:0046336];cobalamin binding [GO:0031419]				6	6	6	37.5	37.5	37.5	28.213	0	23.447	1285500	40	2	4	4	4	0	2	3	2	Q63PK3	By MS/MS	By MS/MS	By MS/MS	By MS/MS	By MS/MS	By MS/MS
19.0589	18.4029	18.5463	17.2876	17.4535	17.3342				+	LFQ intensity delta_tig_LFQ intensity WT	Putative AMP-binding enzyme	BPSL0493	BPSL0493	2.51166	0.0359113	1.3109	1.08775	Q63XP7		metabolic process [GO:0008152];catalytic activity [GO:0003824]				26	26	26	51	51	51	63.103	0	141.77	33318000	341	6	26	27	27	14	18	21	18	Q63XP7	By MS/MS	By MS/MS	By MS/MS	By MS/MS	By MS/MS	By MS/MS
18.1649	18.0368	18.388	16.6587	16.8739	16.0732				+	LFQ intensity delta_tig_LFQ intensity WT	Putative L-lactate dehydrogenase (EC 1.1.2.3)	lldA BPSS2125	BPSS2125	2.50955	0.01925	1.66129	1.31815	Q63IE8		L-lactate dehydrogenase (cytochrome) activity [GO:0004460];FMN binding [GO:0010181]				18	18	18	55.8	55.8	55.8	41.836	0	91.112	10221000	175	3	16	18	21	4	9	13	7	Q63IE8	By MS/MS	By MS/MS	By MS/MS	By MS/MS	By MS/MS	By MS/MS
17.8218	17.8503	17.7188	17.2301	17.4423	17.3016						Uncharacterized protein	BPSL0384	BPSL0384	2.50903	0.256876	0.472272	0.43972	Q63Y05						6	6	6	58.9	58.9	58.9	11.753	0	38.513	8318000	72	1	4	6	6	5	4	5	4	Q63Y05	By MS/MS	By MS/MS	By MS/MS	By MS/MS	By MS/MS	By MS/MS
19.5086	19.6769	19.4107	18.8617	18.9198	19.0363						Putative carbamoyl transferase	BPSL1711	BPSL1711	2.50496	0.183652	0.592836	0.542313	Q63UA5		biosynthetic process [GO:0009058];transferase activity [GO:0016740]				28	28	28	62.3	62.3	62.3	63.425	0	206.57	39366000	293	3	25	25	23	13	20	23	22	Q63UA5	By MS/MS	By MS/MS	By MS/MS	By MS/MS	By MS/MS	By MS/MS
15.6237	15.6774	15.5527	14.4338	14.453	13.7973				+	LFQ intensity delta_tig_LFQ intensity WT	Putative DNA-binding protein	BPSS0765	BPSS0765	2.50456	0.0311238	1.38988	1.14068	Q63M95		DNA binding transcription factor activity [GO:0003700];transcription, DNA-templated [GO:0006351]";"DNA binding [GO:0003677]				6	6	6	33.6	33.6	33.6	25.938	0	28.223	1427000	44	0	4	7	4	3	1	3	0	Q63M95	By MS/MS	By MS/MS	By MS/MS	By MS/MS	By MS/MS	By matching
17.3676	17.2715	17.4995	18.1735	17.984	17.9142						Putative TetR family regulatory protein	BPSL1105	BPSL1105	2.49564	0.156748	-0.64436	-0.584799	Q63VZ0		regulation of transcription, DNA-templated [GO:0006355];transcription, DNA-templated [GO:0006351]";"DNA binding [GO:0003677]				11	11	11	49	49	49	24.322	0	30.761	8957900	115	0	6	7	7	5	9	10	7	Q63VZ0	By MS/MS	By MS/MS	By MS/MS	By MS/MS	By MS/MS	By MS/MS
16.915	17.2792	17.0291	16.3953	16.1673	16.2731						Aspartate/glutamate leucyltransferase (EC 2.3.2.29)	bpt BPSL1865	BPSL1865	2.49132	0.0943662	0.795842	0.706706	Q63TV2	cytoplasm [GO:0005737]	arginyltransferase activity [GO:0004057];leucyltransferase activity [GO:0008914];ubiquitin-dependent protein catabolic process via the N-end rule pathway [GO:0071596];cytoplasm [GO:0005737]	SUBCELLULAR LOCATION: Cytoplasm {ECO:0000255|HAMAP-Rule:MF_00689}.			8	8	8	39.9	39.9	39.9	31.193	0	30.19	3162700	66	2	5	7	7	1	3	2	4	Q63TV2	By MS/MS	By MS/MS	By MS/MS	By MS/MS	By MS/MS	By MS/MS
17.2103	17.2314	17.3873	17.7848	17.7526	17.6391						Putative amidase	BPSS0911	BPSS0911	2.4911	0.277001	-0.449146	-0.419295	Q63LV1		amidase activity [GO:0004040]				27	27	27	67.4	67.4	67.4	54.209	0	229.52	35462000	342	4	19	19	21	13	23	24	21	Q63LV1	By MS/MS	By MS/MS	By MS/MS	By MS/MS	By MS/MS	By MS/MS
18.0527	18.0145	18.1319	17.7824	17.8371	17.8393						AMP nucleosidase (EC 3.2.2.4)	amn BPSS1777	BPSS1777	2.4854	0.500081	0.246782	0.23746	Q63JE1		AMP salvage [GO:0044209];nucleoside metabolic process [GO:0009116];AMP nucleosidase activity [GO:0008714]				27	27	27	64	64	64	57.322	0	255.52	27524000	308	2	21	21	22	14	21	20	17	Q63JE1	By MS/MS	By MS/MS	By MS/MS	By MS/MS	By MS/MS	By MS/MS
16.4691	16.528	16.6015	16.0536	15.9885	15.7664						Putative transport system permease protein	BPSL0921	BPSL0921	2.48435	0.181902	0.596737	0.544972	Q63WG7	plasma membrane [GO:0005886];integral component of membrane [GO:0016021]	plasma membrane [GO:0005886];transmembrane transporter activity [GO:0022857];integral component of membrane [GO:0016021]			TRANSMEM 117 137 Helical. {ECO:0000256|SAM:Phobius}.;TRANSMEM 206 224 Helical. {ECO:0000256|SAM:Phobius}.;TRANSMEM 257 280 Helical. {ECO:0000256|SAM:Phobius}.;TRANSMEM 292 319 Helical. {ECO:0000256|SAM:Phobius}.;TRANSMEM 55 75 Helical. {ECO:0000256|SAM:Phobius}.;TRANSMEM 80 97 Helical. {ECO:0000256|SAM:Phobius}.;TRANSMEM 25 49 Helical. {ECO:0000256|SAM:Phobius}.	3	3	3	13.1	13.1	13.1	41.921	0	6.9502	1576800	29	0	2	2	2	2	3	2	2	Q63WG7	By MS/MS	By MS/MS	By MS/MS	By MS/MS	By MS/MS	By MS/MS
19.2233	19.2355	18.9011	17.0603	17.1887	17.8821				+	LFQ intensity delta_tig_LFQ intensity WT	Putative peptide/siderophore synthetase	BPSS1266	BPSS1266	2.48267	0.0152704	1.74291	1.36408	Q63KU8		metabolic process [GO:0008152];phosphopantetheine binding [GO:0031177];catalytic activity [GO:0003824]				55	55	55	65	65	65	115.95	0	262.52	22681000	323	8	44	45	44	6	12	13	20	Q63KU8	By MS/MS	By MS/MS	By MS/MS	By MS/MS	By MS/MS	By MS/MS
17.8047	18.0631	17.5538	16.1648	16.2518	16.7263				+	LFQ intensity delta_tig_LFQ intensity WT	Uncharacterized protein	BPSL0420	BPSL0420	2.47633	0.0278345	1.42624	1.16128	Q63XX0		oxidoreductase activity, acting on the CH-CH group of donors [GO:0016627]";"flavin adenine dinucleotide binding [GO:0050660]				13	13	13	38.6	38.6	38.6	44.067	0	52.346	5642700	79	2	13	12	7	1	5	6	4	Q63XX0	By MS/MS	By MS/MS	By MS/MS	By MS/MS	By MS/MS	By MS/MS
20.1025	19.7935	20.3528	17.2182	17.0083	18.246				+	LFQ intensity delta_tig_LFQ intensity WT	3-phosphoshikimate 1-carboxyvinyltransferase (EC 2.5.1.19) (5-enolpyruvylshikimate-3-phosphate synthase) (EPSP synthase) (EPSPS)	aroA BPSL0683	BPSL0683	2.47414	0.0086383	2.59209	1.83156	Q63X54	cytoplasm [GO:0005737]	3-phosphoshikimate 1-carboxyvinyltransferase activity [GO:0003866];aromatic amino acid family biosynthetic process [GO:0009073];chorismate biosynthetic process [GO:0009423];cytoplasm [GO:0005737]	SUBCELLULAR LOCATION: Cytoplasm {ECO:0000255|HAMAP-Rule:MF_00210}.			23	23	23	50.1	50.1	50.1	48.626	0	225.98	36621000	240	10	24	28	35	5	10	9	14	Q63X54	By MS/MS	By MS/MS	By MS/MS	By MS/MS	By MS/MS	By MS/MS
18.3667	18.457	18.4777	18.1737	18.0908	18.1866						Phosphoglucosamine mutase (EC 5.4.2.10)	glmM BPSL1358	BPSL1358	2.47343	0.452816	0.283458	0.271141	Q63V83		carbohydrate metabolic process [GO:0005975];phosphoglucosamine mutase activity [GO:0008966];magnesium ion binding [GO:0000287]				23	23	23	56.9	56.9	56.9	47.591	0	179.08	18685000	221	5	15	16	18	10	14	16	12	Q63V83	By MS/MS	By MS/MS	By MS/MS	By MS/MS	By MS/MS	By MS/MS
19.2854	19.4577	19.6276	20.2556	20.7258	20.5695						Ubiquinol-cytochrome c reductase iron-sulfur subunit (EC 1.10.2.2)	petA BPSL3123	BPSL3123	2.47309	0.0526702	-1.06005	-0.906085	Q63QA2	integral component of membrane [GO:0016021]	2 iron, 2 sulfur cluster binding [GO:0051537];ubiquinol-cytochrome-c reductase activity [GO:0008121]";"integral component of membrane [GO:0016021]			TRANSMEM 16 38 Helical. {ECO:0000256|SAM:Phobius}.	11	11	11	84.5	84.5	84.5	22.251	0	180.91	70780000	160	2	6	9	8	7	9	12	10	Q63QA2	By MS/MS	By MS/MS	By MS/MS	By MS/MS	By MS/MS	By MS/MS
15.2767	15.5366	15.3899	16.3074	15.9815	16.1766						Putative capsule polysaccharide biosynthesis protein	wcbF BPSL2802	BPSL2802	2.47232	0.107923	-0.754083	-0.672726	Q63R71	integral component of membrane [GO:0016021]	sulfotransferase activity [GO:0008146];integral component of membrane [GO:0016021]				24	24	24	60.7	60.7	60.7	50.307	0	93.332	6135700	158	0	6	11	8	9	15	16	9	Q63R71	By MS/MS	By MS/MS	By MS/MS	By MS/MS	By MS/MS	By MS/MS
14.2825	15.3365	14.0796	18.6467	18.0702	17.2972				+	LFQ intensity delta_tig_LFQ intensity WT	Putative exported chitinase	BPSL1763	BPSL1763	2.47097	0.011614	-3.4385	-2.21565	Q63U53	extracellular region [GO:0005576]	carbohydrate binding [GO:0030246];carbohydrate metabolic process [GO:0005975]";hydrolase activity, hydrolyzing O-glycosyl compounds [GO:0004553];"extracellular region [GO:0005576]				8	8	8	24.3	24.3	24.3	47.123	0	238.55	12445000	108	1	2	3	2	2	9	10	7	Q63U53	By MS/MS	By MS/MS	By MS/MS	By MS/MS	By MS/MS	By MS/MS
21.9882	22.0043	21.789	21.4809	21.3174	21.4167						Putative non-ribosomal peptide synthase/polyketide synthase	BPSS1172	BPSS1172	2.46758	0.225845	0.522142	0.481686	Q63L36		metabolic process [GO:0008152];phosphopantetheine binding [GO:0031177];catalytic activity [GO:0003824]				102	102	102	73.7	73.7	73.7	144.42	0	323.31	512760000	1874	61	142	170	153	82	124	144	143	Q63L36	By MS/MS	By MS/MS	By MS/MS	By MS/MS	By MS/MS	By MS/MS
17.0936	16.9695	17.1758	16.231	16.5291	16.1874						Family S33 non-peptidase homologue	BPSS0938	BPSS0938	2.46593	0.105048	0.763816	0.680164	Q63LS4		catalytic activity [GO:0003824]				6	6	6	24.7	24.7	24.7	32.268	0	19.636	2595800	46	1	4	5	5	2	3	4	2	Q63LS4	By MS/MS	By MS/MS	By MS/MS	By MS/MS	By MS/MS	By MS/MS
16.5033	16.237	16.2734	16.9668	16.923	16.8354						Putative zinc-binding dehydrogenase	BPSS0700	BPSS0700	2.4657	0.198095	-0.57051	-0.522504	Q63MF7		oxidoreductase activity [GO:0016491]				14	14	14	76.3	76.3	76.3	32.882	0	114.24	8525500	130	1	6	7	8	4	8	11	7	Q63MF7	By MS/MS	By MS/MS	By MS/MS	By MS/MS	By MS/MS	By MS/MS
14.48	15.8318	14.2945	11.9674	11.5398	11.792				+	LFQ intensity delta_tig_LFQ intensity WT	Uncharacterized protein	BPSS0690	BPSS0690	2.46409	0.0113083	3.10238	2.0681	Q63MG7						7	7	7	24.8	24.8	24.8	42.662	0	14.404	303110	10	0	2	5	3	0	0	0	0	Q63MG7	By MS/MS	By MS/MS	By MS/MS		By matching
16.0568	16.306	15.8581	14.9171	14.6247	14.221				+	LFQ intensity delta_tig_LFQ intensity WT	Putative uricase	BPSL2117	BPSL2117	2.46233	0.0248571	1.48606	1.19861	Q63T52		allantoin biosynthetic process [GO:0019428]				7	7	7	34.5	34.5	34.5	19.087	0	12.029	1676700	32	0	5	7	5	0	2	1	1	Q63T52	By MS/MS	By MS/MS	By MS/MS	By MS/MS	By MS/MS	By MS/MS
18.7704	18.5507	18.73	18.2817	18.1781	18.216						Putative exported protein	BPSL2458	BPSL2458	2.46222	0.269242	0.458428	0.426847	Q63S67						25	25	25	69.7	69.7	69.7	53.945	0	188.83	14150000	198	2	16	17	18	8	12	10	15	Q63S67	By MS/MS	By MS/MS	By MS/MS	By MS/MS	By MS/MS	By MS/MS
17.1706	17.7315	17.5541	16.3512	16.0652	15.8077				+	LFQ intensity delta_tig_LFQ intensity WT	Uncharacterized protein	BPSS0510	BPSS0510	2.4589	0.030053	1.41071	1.14865	Q63MY8						16	16	16	76.5	76.5	76.5	28.556	0	84.913	5330900	100	0	9	19	14	1	6	6	4	Q63MY8	By MS/MS	By MS/MS	By MS/MS	By MS/MS	By MS/MS	By MS/MS
15.2644	15.3028	15.6076	14.7482	14.6976	14.6832						Putative hydrolase	BPSL2504	BPSL2504	2.45827	0.138817	0.681938	0.614176	Q63S18		hydrolase activity [GO:0016787]				8	8	8	35	35	35	30.19	0	12.382	2570100	22	1	2	3	6	0	1	0	0	Q63S18	By MS/MS	By MS/MS	By MS/MS	By MS/MS	By matching	By matching
19.5145	19.8373	19.8636	20.3962	20.5332	20.4972						Putative aminotransferase	BPSL2650	BPSL2650	2.45504	0.113958	-0.737036	-0.65837	Q63RM2		transaminase activity [GO:0008483];pyridoxal phosphate binding [GO:0030170]				20	20	20	59	59	59	47.457	0	229.22	100750000	397	11	22	23	20	17	27	30	25	Q63RM2	By MS/MS	By MS/MS	By MS/MS	By MS/MS	By MS/MS	By MS/MS
18.0527	18.1855	18.1936	17.5623	17.1392	17.285						Cell division protein ZapA	BPSL0974	BPSL0974	2.45405	0.0895256	0.815116	0.719923	Q63WB4	cytoplasm [GO:0005737]	cell cycle [GO:0007049];cell division [GO:0051301];cytoplasm [GO:0005737]	SUBCELLULAR LOCATION: Cytoplasm {ECO:0000256|SAAS:SAAS01055797}.			6	6	6	69.2	69.2	69.2	11.439	0	150.69	7798900	84	0	6	8	9	1	4	5	6	Q63WB4	By MS/MS	By MS/MS	By MS/MS	By MS/MS	By MS/MS	By MS/MS
16.1657	15.7676	17.015	12.4446	12.7255	13.7546				+	LFQ intensity delta_tig_LFQ intensity WT	Uncharacterized protein	BPSS2096	BPSS2096	2.45372	0.0116667	3.34122	2.16664	Q63IH7						8	8	8	15.6	15.6	15.6	68.672	0	8.1518	2310300	18	0	3	3	6	0	1	1	1	Q63IH7	By MS/MS	By MS/MS	By MS/MS	By MS/MS	By MS/MS	By MS/MS
13.7821	14.0964	14.5035	15.63	16.1315	15.6048				+	LFQ intensity delta_tig_LFQ intensity WT	Putative oxidoreductase	BPSL1988	BPSL1988	2.44978	0.0203041	-1.66144	-1.30798	Q63TI0		oxidoreductase activity [GO:0016491]				16	16	16	67.5	67.5	67.5	36.91	0	64.478	4483600	96	0	1	1	1	2	6	9	5	Q63TI0	By MS/MS	By MS/MS	By MS/MS	By MS/MS	By MS/MS	By MS/MS
19.2179	19.3896	19.5015	19.9011	19.9987	19.8771						Peptidoglycan D,D-transpeptidase FtsI (EC 3.4.16.4) (Penicillin-binding protein 3) (PBP-3)	ftsI BPSS1219	BPSS1219	2.44905	0.208777	-0.55596	-0.509835	Q63KZ4	integral component of plasma membrane [GO:0005887]	cell wall organization [GO:0071555];FtsZ-dependent cytokinesis [GO:0043093];penicillin binding [GO:0008658];peptidoglycan biosynthetic process [GO:0009252];peptidoglycan glycosyltransferase activity [GO:0008955];regulation of cell shape [GO:0008360];serine-type D-Ala-D-Ala carboxypeptidase activity [GO:0009002];integral component of plasma membrane [GO:0005887]				22	22	22	37.4	37.4	37.4	63.624	0	70.982	21540000	163	2	7	8	8	8	10	15	11	Q63KZ4	By MS/MS	By MS/MS	By MS/MS	By MS/MS	By MS/MS	By MS/MS
18.0155	17.4142	18.2263	15.16	15.3614	16.1214				+	LFQ intensity delta_tig_LFQ intensity WT	Acetaldehyde dehydrogenase (EC 1.2.1.10) (Acetaldehyde dehydrogenase [acetylating])	mhpF BPSS1808	BPSS1808	2.44811	0.00893694	2.33774	1.69323	Q63JB0		aromatic compound catabolic process [GO:0019439];NAD binding [GO:0051287];acetaldehyde dehydrogenase (acetylating) activity [GO:0008774]				11	11	11	47.5	47.5	47.5	32.345	0	56.099	4576000	45	2	8	4	9	0	2	2	3	Q63JB0	By MS/MS	By MS/MS	By MS/MS	By MS/MS	By MS/MS	By MS/MS
17.1286	17.2633	17.2795	16.8337	16.9348	16.8498						Imidazole glycerol phosphate synthase subunit HisH (EC 2.4.2.-) (IGP synthase glutamine amidotransferase subunit) (IGP synthase subunit HisH) (ImGP synthase subunit HisH) (IGPS subunit HisH)	hisH BPSL3135	BPSL3135	2.44692	0.367432	0.351021	0.33203	Q63Q90	cytoplasm [GO:0005737]	glutamine metabolic process [GO:0006541];histidine biosynthetic process [GO:0000105]";transferase activity, transferring pentosyl groups [GO:0016763];"cytoplasm [GO:0005737]	SUBCELLULAR LOCATION: Cytoplasm {ECO:0000255|HAMAP-Rule:MF_00278}.			10	10	10	47.9	47.9	47.9	23.513	0	28.94	6388900	68	1	6	3	5	5	5	4	6	Q63Q90	By MS/MS	By MS/MS	By MS/MS	By MS/MS	By MS/MS	By MS/MS
20.2821	20.2883	20.5569	21.3031	21.0059	21.1231						30S ribosomal protein S12	rpsL BPSL3218	BPSL3218	2.44653	0.104152	-0.768286	-0.682789	Q63Q06	small ribosomal subunit [GO:0015935]	rRNA binding [GO:0019843];structural constituent of ribosome [GO:0003735];translation [GO:0006412];tRNA binding [GO:0000049];small ribosomal subunit [GO:0015935]				14	14	14	65.9	65.9	65.9	13.942	0	188.25	78283000	246	23	15	12	12	16	16	16	15	Q63Q06	By MS/MS	By MS/MS	By MS/MS	By MS/MS	By MS/MS	By MS/MS
14.3863	13.8798	14.5696	15.7512	16.2413	16.5447				+	LFQ intensity delta_tig_LFQ intensity WT	Sorbitol dehydrogenase (EC 1.1.1.14)	BPSL0826	BPSL0826	2.44611	0.0114667	-1.9005	-1.45095	Q63WR6		L-iditol 2-dehydrogenase activity [GO:0003939]				13	13	13	70.9	70.9	70.9	27.643	0	29.665	3709600	69	0	1	0	2	3	7	7	6	Q63WR6	By MS/MS	By matching	By MS/MS	By MS/MS	By MS/MS	By MS/MS
14.3334	14.7548	14.784	13.0764	12.5	11.9989				+	LFQ intensity delta_tig_LFQ intensity WT	Putative FAD dependent oxidoreductase	BPSS0574	BPSS0574	2.43918	0.00796787	2.09895	1.5621	Q63MS4		oxidoreductase activity [GO:0016491]				2	2	2	6.8	6.8	6.8	44.566	0	3.1483	309120	10	0	1	2	2	0	0	0	0	Q63MS4	By MS/MS	By MS/MS	By MS/MS	By matching	By matching	By matching
15.452	15.6075	15.545	16.3947	16.4233	16.902						Protein phosphatase CheZ (EC 3.1.3.-) (Chemotaxis protein CheZ)	cheZ BPSL3299	BPSL3299	2.43367	0.0539693	-1.03849	-0.887125	Q63PS4	cytoplasm [GO:0005737];bacterial-type flagellum [GO:0009288]	archaeal or bacterial-type flagellum-dependent cell motility [GO:0097588];chemotaxis [GO:0006935];cytoplasm [GO:0005737];phosphoprotein phosphatase activity [GO:0004721];regulation of chemotaxis [GO:0050920];bacterial-type flagellum [GO:0009288]	SUBCELLULAR LOCATION: Cytoplasm {ECO:0000256|PIRNR:PIRNR002884}.			12	12	12	73.1	73.1	73.1	26.471	0	56.446	6351700	116	2	6	6	8	7	7	7	7	Q63PS4	By MS/MS	By MS/MS	By MS/MS	By MS/MS	By MS/MS	By MS/MS
12.7038	11.8422	12.384	14.3172	14.3092	13.8122				+	LFQ intensity delta_tig_LFQ intensity WT	Type III secretion system protein	bsaO BPSS1545	BPSS1545	2.43261	0.0126733	-1.83617	-1.41039	Q63K21	cell outer membrane [GO:0009279]	protein secretion [GO:0009306];cell outer membrane [GO:0009279]	SUBCELLULAR LOCATION: Cell outer membrane {ECO:0000256|RuleBase:RU004004}.			6	6	6	15.8	15.8	15.8	66.136	0	29.958	574350	18	0	0	0	0	0	3	2	0	Q63K21				By MS/MS	By MS/MS	By matching
17.0178	17.3047	17.3185	16.363	16.5369	16.5808						3-octaprenyl-4-hydroxybenzoate carboxy-lyase (EC 4.1.1.98) (Polyprenyl p-hydroxybenzoate decarboxylase)	ubiD BPSL2631	BPSL2631	2.43198	0.120219	0.72011	0.643852	Q63RP1	plasma membrane [GO:0005886]	3-octaprenyl-4-hydroxybenzoate carboxy-lyase activity [GO:0008694];metal ion binding [GO:0046872];ubiquinone biosynthetic process [GO:0006744];plasma membrane [GO:0005886]	Peripheral membrane protein {ECO:0000255|HAMAP-Rule:MF_01636}.;SUBCELLULAR LOCATION: Cell membrane {ECO:0000255|HAMAP-Rule:MF_01636}			17	17	17	40.5	40.5	40.5	57.358	0	120.9	8337000	148	1	10	13	14	6	8	9	8	Q63RP1	By MS/MS	By MS/MS	By MS/MS	By MS/MS	By MS/MS	By MS/MS
23.6953	23.5346	23.6426	24.2066	24.0264	24.2879						Outer membrane porin protein	BPSL2559	BPSL2559	2.42793	0.213473	-0.549467	-0.503819	Q63RW1	pore complex [GO:0046930]	ion transport [GO:0006811];porin activity [GO:0015288];pore complex [GO:0046930]				25	25	23	71.8	71.8	70.7	40.296	0	323.31	2251100000	2672	48	108	132	159	88	140	170	131	Q63RW1	By MS/MS	By MS/MS	By MS/MS	By MS/MS	By MS/MS	By MS/MS
15.769	16.0664	15.8254	14.3701	14.9709	14.3961				+	LFQ intensity delta_tig_LFQ intensity WT	Cobyrinic acid A,C-diamide synthase	cobB BPSL1773	BPSL1773	2.42359	0.0362193	1.30792	1.07536	Q63U43		cobalamin biosynthetic process [GO:0009236];glutamine metabolic process [GO:0006541]";"cobyrinic acid a,c-diamide synthase activity [GO:0042242]				9	9	9	24.7	24.7	24.7	54.736	0	15.856	1624000	40	0	3	6	5	0	1	4	1	Q63U43	By MS/MS	By MS/MS	By MS/MS	By MS/MS	By MS/MS	By MS/MS
17.7328	17.7992	17.7621	18.1293	18.2161	18.0225						Glutathione peroxidase	gpo BPSL2175	BPSL2175	2.42331	0.360083	-0.357951	-0.337946	Q63SZ6		response to oxidative stress [GO:0006979];glutathione peroxidase activity [GO:0004602]				11	11	11	87.4	87.4	87.4	17.69	0	132.5	26038000	189	2	12	14	13	9	11	15	11	Q63SZ6	By MS/MS	By MS/MS	By MS/MS	By MS/MS	By MS/MS	By MS/MS
19.7854	19.9114	19.9113	19.568	19.5398	19.6222						Delta-1-pyrroline-5-carboxylate dehydrogenase (P5C dehydrogenase) (EC 1.2.1.88) (L-glutamate gamma-semialdehyde dehydrogenase)];Bifunctional protein PutA [Includes: Proline dehydrogenase (EC 1.5.5.2) (Proline oxidase)	putA BPSL3389	BPSL3389	2.42232	0.440174	0.292696	0.279175	Q63PI8		DNA binding [GO:0003677];DNA binding transcription factor activity [GO:0003700];oxidoreductase activity, acting on the aldehyde or oxo group of donors, NAD or NADP as acceptor [GO:0016620];proline biosynthetic process [GO:0006561];proline catabolic process to glutamate [GO:0010133];proline dehydrogenase activity [GO:0004657];transcription, DNA-templated [GO:0006351]";"1-pyrroline-5-carboxylate de…				79	79	79	66.8	66.8	66.8	139.93	0	323.31	193710000	1262	29	91	93	86	55	83	89	84	Q63PI8	By MS/MS	By MS/MS	By MS/MS	By MS/MS	By MS/MS	By MS/MS
14.9177	14.9598	14.4118	17.1708	16.2265	16.9188				+	LFQ intensity delta_tig_LFQ intensity WT	Uncharacterized protein	BPSL2224	BPSL2224	2.42093	0.00884528	-2.00897	-1.50742	Q63SU7						12	12	12	45.9	45.9	45.9	38.313	0	43.143	2654400	64	0	1	1	2	1	9	6	7	Q63SU7	By MS/MS	By MS/MS	By MS/MS	By MS/MS	By MS/MS	By MS/MS
20.6782	20.8182	20.5913	21.1391	21.1026	21.2322						Putative exported protein	BPSS1724	BPSS1724	2.42072	0.26676	-0.462041	-0.429193	Q63JJ2						12	12	12	64.5	64.5	64.5	18.065	0	323.31	104650000	293	9	14	18	19	17	24	18	20	Q63JJ2	By MS/MS	By MS/MS	By MS/MS	By MS/MS	By MS/MS	By MS/MS
15.8068	16.1562	16.1907	15.2988	15.1166	15.2845						Uncharacterized protein	BPSL1906	BPSL1906	2.41625	0.0895066	0.817922	0.72009	Q63TR0		ATP binding [GO:0005524]				13	13	13	49	49	49	42.349	0	46.679	3187400	96	0	7	11	11	2	7	5	4	Q63TR0	By MS/MS	By MS/MS	By MS/MS	By MS/MS	By MS/MS	By MS/MS
16.1743	16.3733	17.1592	14.7623	14.5882	14.2198				+	LFQ intensity delta_tig_LFQ intensity WT	Uncharacterized protein	BPSL3241	BPSL3241	2.41259	0.0086875	2.04548	1.52585	Q63PY3		thiamine pyrophosphate binding [GO:0030976]";"oxidoreductase activity, acting on the aldehyde or oxo group of donors [GO:0016903]				28	28	28	35.5	35.5	35.5	129.68	0	60.103	3594300	68	2	8	12	23	1	3	5	1	Q63PY3	By MS/MS	By MS/MS	By MS/MS	By MS/MS	By MS/MS	By MS/MS
16.4048	16.6122	16.4868	15.9738	16.0772	15.8503						Subfamily S9A unassigned peptidase	BPSS1346	BPSS1346	2.40943	0.220769	0.534161	0.490457	Q63KL5		serine-type exopeptidase activity [GO:0070008];serine-type endopeptidase activity [GO:0004252]				18	18	18	30.4	30.4	30.4	78.907	0	33.086	4641600	88	1	6	9	10	4	5	4	6	Q63KL5	By MS/MS	By MS/MS	By MS/MS	By MS/MS	By MS/MS	By MS/MS
18.2523	18.4371	18.3572	18.9231	18.7643	18.7478						Putative periplasmic solute-binding protein	BPSL0824	BPSL0824	2.40604	0.266316	-0.462799	-0.429564	Q63WR8		cell adhesion [GO:0007155];metal ion transport [GO:0030001];metal ion binding [GO:0046872]				21	21	21	75.9	75.9	75.9	30.979	0	323.31	37218000	295	3	15	20	16	13	22	23	18	Q63WR8	By MS/MS	By MS/MS	By MS/MS	By MS/MS	By MS/MS	By MS/MS
18.9605	19.1113	18.9922	18.3336	18.326	18.5991						Putative trifunctional protein [includes: enoyl-CoA hydratase 3,2-trans-enoyl-CoA isomerase 3-hydroxyacyl-CoA dehydrogenase	BPSL0419	BPSL0419	2.40229	0.181247	0.601742	0.546624	Q63XX1		fatty acid beta-oxidation [GO:0006635];isomerase activity [GO:0016853];3-hydroxyacyl-CoA dehydrogenase activity [GO:0003857]				44	44	44	71.2	71.2	71.2	75.142	0	323.31	67954000	666	13	50	56	56	17	46	47	46	Q63XX1	By MS/MS	By MS/MS	By MS/MS	By MS/MS	By MS/MS	By MS/MS
17.1148	17.4438	16.9508	13.2174	13.7896	14.9603				+	LFQ intensity delta_tig_LFQ intensity WT	Uncharacterized protein	BPSL0957	BPSL0957	2.40219	0.0114809	3.18071	2.07479	Q63WD1						9	9	9	68.3	68.3	68.3	19.754	0	25.87	1730300	33	0	8	9	8	0	1	2	2	Q63WD1	By MS/MS	By MS/MS	By MS/MS	By MS/MS	By MS/MS	By MS/MS
14.955	15.672	16.1178	17.5837	17.572	17.6846				+	LFQ intensity delta_tig_LFQ intensity WT	Uncharacterized protein	BPSL0945	BPSL0945	2.40166	0.00901538	-2.03182	-1.5156	Q63WE2		DNA binding [GO:0003677];DNA modification [GO:0006304];endonuclease activity [GO:0004519];ATP binding [GO:0005524]				23	23	23	30.6	30.6	30.6	115.78	0	95.879	9631100	158	0	1	3	6	5	13	11	13	Q63WE2	By MS/MS	By MS/MS	By MS/MS	By MS/MS	By MS/MS	By MS/MS
16.5655	16.8876	16.8413	15.6508	15.817	15.2313				+	LFQ intensity delta_tig_LFQ intensity WT	Transport permease protein	wzm BPSL2682	BPSL2682	2.39948	0.0416235	1.19847	0.997742	Q63RJ0	ATP-binding cassette (ABC) transporter complex [GO:0043190]	transmembrane transport [GO:0055085];ATP-binding cassette (ABC) transporter complex [GO:0043190]	Multi-pass membrane protein {ECO:0000256|RuleBase:RU361157}.;SUBCELLULAR LOCATION: Cell inner membrane {ECO:0000256|RuleBase:RU361157}		TRANSMEM 121 147 Helical. {ECO:0000256|RuleBase:RU361157}.;TRANSMEM 153 180 Helical. {ECO:0000256|RuleBase:RU361157}.;TRANSMEM 192 210 Helical. {ECO:0000256|RuleBase:RU361157}.;TRANSMEM 245 266 Helical. {ECO:0000256|RuleBase:RU361157}.;TRANSMEM 82 100 Helical. {ECO:0000256|RuleBase:RU361157}.;TRANSMEM 41 62 Helical. {ECO:0000256|RuleBase:RU361157}.	3	3	3	15.2	15.2	15.2	30.628	0	18.76	1885900	39	1	3	1	4	1	3	3	2	Q63RJ0	By MS/MS	By MS/MS	By MS/MS	By MS/MS	By MS/MS	By MS/MS
16.6151	16.7165	16.6889	16.3826	16.4797	16.415						Uncharacterized protein	BPSL1182	BPSL1182	2.39881	0.499409	0.24777	0.237873	Q63VR2						8	8	8	53.5	53.5	53.5	22.823	0	31.285	3840000	66	0	5	5	5	3	5	6	5	Q63VR2	By MS/MS	By MS/MS	By MS/MS	By MS/MS	By MS/MS	By MS/MS
17.7886	17.6889	17.7187	17.4585	17.3869	17.2761						Putative UDP-N-acetylglucosamine 1-carboxyvinyltransferase	BPSS0984	BPSS0984	2.3839	0.360211	0.358203	0.337697	Q63LM9		transferase activity, transferring alkyl or aryl (other than methyl) groups [GO:0016765]				23	23	23	59.1	59.1	59.1	47.142	0	83.159	19056000	270	2	18	19	21	12	18	22	17	Q63LM9	By MS/MS	By MS/MS	By MS/MS	By MS/MS	By MS/MS	By MS/MS
17.1608	17.0646	17.1216	18.2657	17.7695	17.9368						Putative membrane protein	BPSS0652	BPSS0652	2.38323	0.073242	-0.875003	-0.761937	Q63MK0	integral component of membrane [GO:0016021]	integral component of membrane [GO:0016021]			TRANSMEM 113 143 Helical. {ECO:0000256|SAM:Phobius}.;TRANSMEM 164 186 Helical. {ECO:0000256|SAM:Phobius}.;TRANSMEM 71 93 Helical. {ECO:0000256|SAM:Phobius}.;TRANSMEM 40 59 Helical. {ECO:0000256|SAM:Phobius}.	4	4	4	19.3	19.3	19.3	20.665	0	17.357	6682200	49	0	3	3	3	3	6	5	3	Q63MK0	By MS/MS	By MS/MS	By MS/MS	By MS/MS	By MS/MS	By MS/MS
19.2712	19.2453	19.2349	18.9575	18.8863	18.7357						RNA-binding protein Hfq	hfq BPSL1885A	BPSL1885A	2.38315	0.326464	0.390632	0.36636	Q63TT1		regulation of transcription, DNA-templated [GO:0006355]";"RNA binding [GO:0003723]				14	14	14	69.9	69.9	69.9	22.579	0	130.12	31393000	167	2	11	12	10	11	13	11	9	Q63TT1	By MS/MS	By MS/MS	By MS/MS	By MS/MS	By MS/MS	By MS/MS
20.02	20.0352	20.0059	19.6557	19.5211	19.7416						Putative ornithine decarboxylase	BPSL1003	BPSL1003	2.38067	0.334501	0.380914	0.357765	Q63W85	cytoplasm [GO:0005737]	carboxy-lyase activity [GO:0016831];cellular amino acid metabolic process [GO:0006520];cytoplasm [GO:0005737]				40	40	40	68.8	68.8	68.8	85.416	0	323.31	62061000	546	2	34	46	44	18	41	40	36	Q63W85	By MS/MS	By MS/MS	By MS/MS	By MS/MS	By MS/MS	By MS/MS
11.9368	13.34	13.5291	15.7512	16.1111	16.391				+	LFQ intensity delta_tig_LFQ intensity WT	Putative kinase	BPSS0260	BPSS0260	2.37966	0.0108986	-3.14917	-2.05121	Q63NP0		glycerol metabolic process [GO:0006071];glycerone kinase activity [GO:0004371]				13	13	13	56	56	56	34.756	0	115.96	5069700	107	0	0	1	1	4	6	11	10	Q63NP0	By matching	By MS/MS	By MS/MS	By MS/MS	By MS/MS	By MS/MS
19.7625	19.7974	20.4572	18.6631	18.3981	18.1289				+	LFQ intensity delta_tig_LFQ intensity WT	Uncharacterized protein	BPSL0594	BPSL0594	2.3791	0.0219775	1.60903	1.26338	Q63XE2						5	5	5	67	67	67	12.716	0	41.63	10257000	57	3	6	4	7	2	2	3	2	Q63XE2	By MS/MS	By MS/MS	By MS/MS	By MS/MS	By MS/MS	By MS/MS
16.4684	16.5636	16.7068	16.0903	15.7944	15.8929						Putative LysR-family transcriptional regulator	BPSS0365	BPSS0365	2.37806	0.154853	0.653732	0.588297	Q63ND4		DNA binding transcription factor activity [GO:0003700];transcription, DNA-templated [GO:0006351]";"DNA binding [GO:0003677]				9	9	9	44	44	44	35.823	0	44.659	3646900	78	0	6	7	6	2	4	4	5	Q63ND4	By MS/MS	By MS/MS	By MS/MS	By MS/MS	By MS/MS	By MS/MS
15.525	15.457	15.6737	16.093	16.4017	16.1606						Alpha-galactosidase (EC 3.2.1.22)	BPSS2081	BPSS2081	2.37758	0.149021	-0.666542	-0.598631	Q63IJ0		carbohydrate metabolic process [GO:0005975];raffinose alpha-galactosidase activity [GO:0052692]				10	10	10	18.1	18.1	18.1	81.194	0	28.987	2020500	35	0	0	3	3	1	3	3	2	Q63IJ0	By matching	By MS/MS	By MS/MS	By MS/MS	By MS/MS	By MS/MS
17.5442	17.6968	17.6471	17.3614	17.3456	17.3752						L-threonine dehydratase (EC 4.3.1.19) (Threonine deaminase)	ilvA BPSL0633;ilvA BPSS1279	BPSL0633;BPSS1279	2.37702	0.476241	0.268611	0.256864	Q3V7T0;Q63KT4		isoleucine biosynthetic process [GO:0009097];pyridoxal phosphate binding [GO:0030170];L-threonine ammonia-lyase activity [GO:0004794]				22	22	22	55.2	55.2	55.2	55.172	0	90.638	14986000	217	0	15	15	19	10	11	14	17	Q3V7T0;Q63KT4	By MS/MS	By MS/MS	By MS/MS	By MS/MS	By MS/MS	By MS/MS
18.2979	18.5228	18.2594	18.9789	19.1217	19.3438						ABC transporter, membrane permease	BPSL2609	BPSL2609	2.37662	0.0974564	-0.788083	-0.694829	Q63RR2	plasma membrane [GO:0005886];integral component of membrane [GO:0016021]	plasma membrane [GO:0005886];transmembrane transport [GO:0055085];integral component of membrane [GO:0016021]	Multi-pass membrane protein {ECO:0000256|RuleBase:RU363032}.;SUBCELLULAR LOCATION: Cell membrane {ECO:0000256|RuleBase:RU363032}		TRANSMEM 114 134 Helical. {ECO:0000256|RuleBase:RU363032}.;TRANSMEM 146 165 Helical. {ECO:0000256|RuleBase:RU363032}.;TRANSMEM 185 211 Helical. {ECO:0000256|RuleBase:RU363032}.;TRANSMEM 218 236 Helical. {ECO:0000256|RuleBase:RU363032}.;TRANSMEM 256 275 Helical. {ECO:0000256|RuleBase:RU363032}.;TRANSMEM 84 102 Helical. {ECO:0000256|RuleBase:RU363032}.;TRANSMEM 12 31 Helical. {ECO:0000256|RuleBase:…	5	5	5	22.8	22.8	22.8	31.485	0	14.814	10952000	60	1	4	4	4	2	5	4	4	Q63RR2	By MS/MS	By MS/MS	By MS/MS	By MS/MS	By MS/MS	By MS/MS
16.3043	16.4516	16.5008	15.9566	16.0221	16.0757						Putative biotin ligase	BPSL0398	BPSL0398	2.37401	0.319057	0.40078	0.375134	Q63XZ1		cellular protein modification process [GO:0006464];biotin-[acetyl-CoA-carboxylase] ligase activity [GO:0004077]				8	8	8	30.7	30.7	30.7	32.327	0	20.192	3883300	64	2	4	7	5	1	4	4	3	Q63XZ1	By MS/MS	By MS/MS	By MS/MS	By MS/MS	By MS/MS	By MS/MS
16.4338	16.3091	16.5918	15.6948	15.913	15.8721						Enoyl-CoA hydratase/isomerase family protein	BPSS0710	BPSS0710	2.37029	0.17482	0.618304	0.559188	Q63ME7		metabolic process [GO:0008152];isomerase activity [GO:0016853]				11	11	11	59	59	59	28.264	0	80.086	5285900	111	1	8	7	8	4	6	7	6	Q63ME7	By MS/MS	By MS/MS	By MS/MS	By MS/MS	By MS/MS	By MS/MS
16.0612	16.0571	16.2036	16.554	16.6161	16.43						Uncharacterized protein	BPSL1879	BPSL1879	2.36955	0.298913	-0.426087	-0.397141	Q63TT8						9	9	9	58.2	58.2	58.2	23.386	0	65.503	6782300	101	0	6	5	7	5	8	9	9	Q63TT8	By MS/MS	By MS/MS	By MS/MS	By MS/MS	By MS/MS	By MS/MS
19.5843	19.5262	19.3079	18.9413	18.9099	18.7404						Fumarate hydratase class II (Fumarase C) (EC 4.2.1.2) (Aerobic fumarase) (Iron-independent fumarase)	fumC BPSL2469	BPSL2469	2.36097	0.179405	0.608932	0.551204	Q63S56	tricarboxylic acid cycle enzyme complex [GO:0045239]	fumarate hydratase activity [GO:0004333];fumarate metabolic process [GO:0006106];tricarboxylic acid cycle [GO:0006099];tricarboxylic acid cycle enzyme complex [GO:0045239]	SUBCELLULAR LOCATION: Cytoplasm {ECO:0000256|HAMAP-Rule:MF_00743}.			25	25	25	76.9	76.9	76.9	49.258	0	323.31	54960000	357	9	28	27	28	15	21	25	23	Q63S56	By MS/MS	By MS/MS	By MS/MS	By MS/MS	By MS/MS	By MS/MS
14.5094	14.6724	15.3481	16.6144	16.9489	16.3531				+	LFQ intensity delta_tig_LFQ intensity WT	Family C40 unassigned peptidase	BPSL1465	BPSL1465	2.35866	0.015465	-1.7955	-1.37139	Q63UX9						11	11	11	44.3	44.3	44.3	40.18	0	102.91	7238000	98	0	3	7	7	7	6	6	6	Q63UX9	By MS/MS	By MS/MS	By MS/MS	By MS/MS	By MS/MS	By MS/MS
14.7323	14.7109	15.8987	12.3575	12.4029	11.2957				+	LFQ intensity delta_tig_LFQ intensity WT	Putative DNA-3-methyladenine glycosylase II (EC 3.2.2.21)	BPSL0101	BPSL0101	2.35687	0.0105175	3.09527	2.01812	Q63YT8		base-excision repair [GO:0006284];DNA-3-methylguanine glycosylase activity [GO:0052822];DNA-7-methyladenine glycosylase activity [GO:0052821];DNA-7-methylguanine glycosylase activity [GO:0043916];DNA-3-methyladenine glycosylase activity [GO:0008725]				10	10	10	47.9	47.9	47.9	33.205	0	22.682	895100	32	1	3	1	9	0	0	0	0	Q63YT8	By MS/MS	By MS/MS	By MS/MS		By matching	By matching
17.3679	17.5257	17.6302	17.093	17.0116	16.9936						Uncharacterized protein	BPSL1434	BPSL1434	2.35326	0.257639	0.475204	0.439138	Q63V10						19	19	19	72.2	72.2	72.2	33.272	0	101.34	13116000	147	1	13	14	11	3	11	8	9	Q63V10	By MS/MS	By MS/MS	By MS/MS	By MS/MS	By MS/MS	By MS/MS
18.4113	18.9359	19.1345	17.0296	16.9911	16.1267				+	LFQ intensity delta_tig_LFQ intensity WT	Putative fatty oxidation complex alpha subunit	BPSL0063	BPSL0063	2.35171	0.00787302	2.11146	1.54654	Q63YX7		fatty acid beta-oxidation [GO:0006635];3-hydroxyacyl-CoA dehydrogenase activity [GO:0003857]				23	23	23	45.3	45.3	45.3	74.687	0	123.02	6655000	92	1	12	15	20	0	4	6	1	Q63YX7	By MS/MS	By MS/MS	By MS/MS	By MS/MS	By MS/MS	By MS/MS
15.3797	15.7078	15.7555	14.7113	14.868	14.4969						Putative GntR family regulatory protein	BPSL1086	BPSL1086	2.34961	0.0680777	0.922296	0.795241	Q63W08		DNA binding [GO:0003677];DNA binding transcription factor activity [GO:0003700];pyridoxal phosphate binding [GO:0030170];transcription, DNA-templated [GO:0006351]";"catalytic activity [GO:0003824]				12	12	12	30.7	30.7	30.7	53.814	0	24.63	2149300	38	0	2	4	8	0	1	2	0	Q63W08	By MS/MS	By MS/MS	By MS/MS	By MS/MS	By MS/MS	By matching
14.9732	15.0681	14.9364	15.4249	15.7641	15.6781						Putative carbon-nitrogen hydrolase	BPSL0110	BPSL0110	2.34958	0.169112	-0.6298	-0.567847	Q63YS9		polyamine biosynthetic process [GO:0006596];N-carbamoylputrescine amidase activity [GO:0050126]				6	6	6	29.9	29.9	29.9	32.294	0	31.142	1620800	36	0	1	3	2	1	2	3	2	Q63YS9	By MS/MS	By MS/MS	By MS/MS	By MS/MS	By MS/MS	By MS/MS
17.5943	17.6096	17.6544	18.5451	18.5368	19.1171				+	LFQ intensity delta_tig_LFQ intensity WT	Putative glutaryl-CoA dehydrogenase (EC 1.3.99.7)	BPSL2747	BPSL2747	2.34952	0.0490476	-1.11357	-0.933485	Q63RC5		glutaryl-CoA dehydrogenase activity [GO:0004361];flavin adenine dinucleotide binding [GO:0050660]				23	23	23	64.9	64.9	64.9	45.125	0	273.34	37230000	299	3	14	18	15	12	20	23	28	Q63RC5	By MS/MS	By MS/MS	By MS/MS	By MS/MS	By MS/MS	By MS/MS
19.21	19.0414	19.1121	18.7863	18.5797	18.6541						LPS-assembly protein LptD	lptD imp ostA BPSL0658	BPSL0658	2.34655	0.280385	0.447795	0.415501	Q63X79	cell outer membrane [GO:0009279]	Gram-negative-bacterium-type cell outer membrane assembly [GO:0043165];lipopolysaccharide transport [GO:0015920];response to organic substance [GO:0010033];cell outer membrane [GO:0009279]	SUBCELLULAR LOCATION: Cell outer membrane {ECO:0000255|HAMAP-Rule:MF_01411}.			40	40	40	69.4	69.4	69.4	86.452	0	307.08	40812000	438	6	29	31	34	20	24	31	26	Q63X79	By MS/MS	By MS/MS	By MS/MS	By MS/MS	By MS/MS	By MS/MS
15.4309	15.5816	15.6864	16.3757	16.1071	16.1456						Putative DNA-binding protein	BPSL0549A	BPSL0549A	2.34228	0.162298	-0.643175	-0.578429	Q63XJ1		sequence-specific DNA binding [GO:0043565]				6	6	6	63.3	63.3	63.3	17.157	0	19.274	2776500	37	1	1	2	2	4	2	1	3	Q63XJ1	By MS/MS	By MS/MS	By MS/MS	By MS/MS	By MS/MS	By MS/MS
18.1956	18.0074	18.1535	18.8978	18.6123	18.6592						Putative glutathione S-transferase related protein	BPSL1338	BPSL1338	2.34195	0.181302	-0.604293	-0.546778	Q63VA3		transferase activity [GO:0016740]				18	18	18	87.1	87.1	87.1	22.988	0	118.51	32322000	254	2	15	15	12	16	18	19	17	Q63VA3	By MS/MS	By MS/MS	By MS/MS	By MS/MS	By MS/MS	By MS/MS
18.1679	18.2819	18.1421	18.4902	18.4537	18.4366						Geranyltranstransferase (EC 2.5.1.10)	ispA BPSS1763	BPSS1763	2.34151	0.483045	-0.262871	-0.251366	Q63JF3		isoprenoid biosynthetic process [GO:0008299];geranyltranstransferase activity [GO:0004337]				16	16	16	68.4	68.4	68.4	30.65	0	208.93	36060000	273	5	16	17	15	11	21	19	19	Q63JF3	By MS/MS	By MS/MS	By MS/MS	By MS/MS	By MS/MS	By MS/MS
17.7612	17.7101	17.9931	16.4183	16.7428	15.9203				+	LFQ intensity delta_tig_LFQ intensity WT	Uncharacterized protein	BPSL0975	BPSL0975	2.34044	0.0276773	1.46102	1.16456	Q63WB3						7	7	7	85.3	85.3	85.3	12.905	0	85.278	5934200	80	1	7	7	7	3	6	7	6	Q63WB3	By MS/MS	By MS/MS	By MS/MS	By MS/MS	By MS/MS	By MS/MS
19.9665	19.86	19.8326	19.6475	19.534	19.5605						DNA gyrase subunit B (EC 5.99.1.3)	gyrB BPSL0073	BPSL0073	2.33908	0.424478	0.30572	0.290246	Q63YW7	cytoplasm [GO:0005737];chromosome [GO:0005694]	ATP binding [GO:0005524];cytoplasm [GO:0005737];DNA binding [GO:0003677];DNA topoisomerase type II (ATP-hydrolyzing) activity [GO:0003918];DNA topological change [GO:0006265];DNA-dependent DNA replication [GO:0006261];metal ion binding [GO:0046872];chromosome [GO:0005694]	SUBCELLULAR LOCATION: Cytoplasm {ECO:0000256|HAMAP-Rule:MF_01898}.			56	56	56	63.5	63.5	63.5	91.115	0	323.31	62887000	705	13	48	51	54	33	45	52	43	Q63YW7	By MS/MS	By MS/MS	By MS/MS	By MS/MS	By MS/MS	By MS/MS
17.4812	17.1023	18.0172	18.9883	19.4832	19.3644				+	LFQ intensity delta_tig_LFQ intensity WT	Putative branched-chain amino acid ABC transporter periplasmic substrate binding protein	BPSL3416	BPSL3416	2.33839	0.0185818	-1.74509	-1.33779	Q63PG0						22	22	22	69.3	69.3	69.3	42.905	0	255.97	46445000	302	2	12	10	16	11	23	25	24	Q63PG0	By MS/MS	By MS/MS	By MS/MS	By MS/MS	By MS/MS	By MS/MS
12.2063	11.5748	13.0655	15.1413	15.032	14.6068				+	LFQ intensity delta_tig_LFQ intensity WT	Uncharacterized protein	BPSS2229	BPSS2229	2.3372	0.00889796	-2.6445	-1.80917	Q63I40						11	11	11	89.5	89.5	89.5	15.768	0	46.512	3707200	56	0	0	0	0	0	1	3	2	Q63I40		By matching	By matching	By MS/MS	By MS/MS	By MS/MS
16.5071	17.0473	17.0491	15.8539	15.8487	15.7688						Glyoxalase/Bleomycin resistance protein/Dioxygenase superfamily protein	BPSL2955	BPSL2955	2.33577	0.0545763	1.04401	0.882925	Q63QR9		dioxygenase activity [GO:0051213]				10	10	10	73.2	73.2	73.2	15.449	0	48.776	3749500	40	0	2	6	5	0	3	2	2	Q63QR9	By MS/MS	By MS/MS	By MS/MS	By MS/MS	By MS/MS	By MS/MS
16.8515	17.1162	17.1152	16.4978	16.5483	16.4529						Putative membrane protein	BPSL3149	BPSL3149	2.33536	0.224954	0.527982	0.483372	Q63Q76	ATP-binding cassette (ABC) transporter complex [GO:0043190]	ATP-binding cassette (ABC) transporter complex [GO:0043190]	Multi-pass membrane protein {ECO:0000256|RuleBase:RU362044}.;SUBCELLULAR LOCATION: Cell inner membrane {ECO:0000256|RuleBase:RU362044}		TRANSMEM 153 175 Helical. {ECO:0000256|RuleBase:RU362044}.;TRANSMEM 195 215 Helical. {ECO:0000256|RuleBase:RU362044}.;TRANSMEM 235 254 Helical. {ECO:0000256|RuleBase:RU362044}.;TRANSMEM 83 105 Helical. {ECO:0000256|RuleBase:RU362044}.;TRANSMEM 46 71 Helical. {ECO:0000256|RuleBase:RU362044}.	4	4	4	19.2	19.2	19.2	27.132	0	12.507	2772600	37	0	3	4	3	0	2	3	1	Q63Q76	By MS/MS	By MS/MS	By MS/MS	By MS/MS	By MS/MS	By MS/MS
18.3195	18.2454	18.8978	19.6884	19.6859	19.9686				+	LFQ intensity delta_tig_LFQ intensity WT	Amino acid-binding periplasmic transport protein	BPSL3383	BPSL3383	2.33201	0.0377328	-1.29339	-1.05449	Q63PJ4						13	13	13	59.1	59.1	59.1	27.877	0	54.691	21343000	98	0	1	1	3	3	7	8	5	Q63PJ4	By MS/MS	By MS/MS	By MS/MS	By MS/MS	By MS/MS	By MS/MS
17.7051	18.0999	18.0164	17.2249	17.1902	17.2897						Amino-acid acetyltransferase (EC 2.3.1.1) (N-acetylglutamate synthase) (AGS) (NAGS)	argA BPSL2325	BPSL2325	2.33163	0.130604	0.70557	0.627941	Q63SJ5	cytoplasm [GO:0005737]	acetyl-CoA:L-glutamate N-acetyltransferase activity [GO:0004042];arginine biosynthetic process [GO:0006526];methione N-acyltransferase activity [GO:0103045];cytoplasm [GO:0005737]	SUBCELLULAR LOCATION: Cytoplasm {ECO:0000256|HAMAP-Rule:MF_01105}.			17	17	17	53.1	53.1	53.1	49.791	0	200.53	10575000	138	2	8	11	11	5	7	11	6	Q63SJ5	By MS/MS	By MS/MS	By MS/MS	By MS/MS	By MS/MS	By MS/MS
11.8012	12.5204	12.9199	14.9769	14.9133	14.2432				+	LFQ intensity delta_tig_LFQ intensity WT	Putative lipoprotein	BPSS2243	BPSS2243	2.33074	0.00855172	-2.29731	-1.63772	Q63I26						6	6	6	35	35	35	16.447	0	36.741	3674100	51	0	0	0	0	0	3	3	2	Q63I26			By matching	By MS/MS	By MS/MS	By MS/MS
18.1086	17.8194	18.4929	19.3244	19.2713	19.6157				+	LFQ intensity delta_tig_LFQ intensity WT	Dihydrolipoamide acetyltransferase component of pyruvate dehydrogenase complex (EC 2.3.1.-)	bkdB BPSS2271	BPSS2271	2.32369	0.0400581	-1.26354	-1.03357	Q63HZ8		metabolic process [GO:0008152]";"transferase activity, transferring acyl groups [GO:0016746]				36	36	36	70.8	70.8	70.8	51.539	0	255.91	74345000	505	8	24	23	29	26	42	38	44	Q63HZ8	By MS/MS	By MS/MS	By MS/MS	By MS/MS	By MS/MS	By MS/MS
17.5143	17.5111	17.8282	16.8562	16.6653	16.3826						Family C44 non-peptidase homologue	BPSL2915	BPSL2915	2.32327	0.0602271	0.983157	0.838029	Q63QV9						7	7	7	35.9	35.9	35.9	33.748	0	94.876	4816600	68	1	5	8	9	1	4	3	3	Q63QV9	By MS/MS	By MS/MS	By MS/MS	By MS/MS	By MS/MS	By MS/MS
16.4147	16.4688	16.9403	14.437	15.2771	14.3614				+	LFQ intensity delta_tig_LFQ intensity WT	Putative gamma-butyrobetaine,2-oxoglutarate dioxygenase	BPSS1110	BPSS1110	2.32283	0.0119452	1.91608	1.43248	Q63L98		dioxygenase activity [GO:0051213]				13	13	13	40.8	40.8	40.8	43.213	0	23.776	3245100	58	1	6	11	13	0	1	4	0	Q63L98	By MS/MS	By MS/MS	By MS/MS	By MS/MS	By MS/MS	By matching
18.5592	18.7112	18.8929	12.8363	13.795	15.6105				+	LFQ intensity delta_tig_LFQ intensity WT	Putative asparagine synthetase B [glutamine-hydrolyzing] (EC 6.3.5.4)	BPSL0682	BPSL0682	2.31983	0.0096092	4.64046	2.55086	Q63X55		asparagine biosynthetic process [GO:0006529];ATP binding [GO:0005524];glutamine metabolic process [GO:0006541];asparagine synthase (glutamine-hydrolyzing) activity [GO:0004066]				33	33	33	66.7	66.7	66.7	57.536	0	102.89	9550300	133	5	30	34	33	1	0	1	4	Q63X55	By MS/MS	By MS/MS	By MS/MS	By matching	By MS/MS	By MS/MS
16.6119	16.5781	17.0822	17.9616	17.6765	17.7544						Uncharacterized protein	BPSL0752	BPSL0752	2.31978	0.0544765	-1.04007	-0.878729	Q63WY7						14	14	14	51	51	51	38.981	0	43.411	9116200	86	0	1	3	5	4	11	8	4	Q63WY7	By MS/MS	By MS/MS	By MS/MS	By MS/MS	By MS/MS	By MS/MS
11.7413	13.0835	12.4474	16.2711	16.6163	15.0035				+	LFQ intensity delta_tig_LFQ intensity WT	Putative membrane protein	BPSL0719	BPSL0719	2.3194	0.0118644	-3.53953	-2.17818	Q63X21	integral component of membrane [GO:0016021]	transferase activity [GO:0016740];integral component of membrane [GO:0016021]			TRANSMEM 21 41 Helical. {ECO:0000256|SAM:Phobius}.	29	29	29	38.5	38.5	38.5	114	0	85.936	6223700	153	0	0	0	1	4	14	16	6	Q63X21			By MS/MS	By MS/MS	By MS/MS	By MS/MS
18.9866	19.1054	19.0831	18.8089	18.7047	18.6473						Acetylglutamate kinase (EC 2.7.2.8) (N-acetyl-L-glutamate 5-phosphotransferase) (NAG kinase) (NAGK)	argB BPSL0200	BPSL0200	2.3185	0.385917	0.338065	0.319011	Q63YI7	cytoplasm [GO:0005737]	acetylglutamate kinase activity [GO:0003991];arginine biosynthetic process [GO:0006526];ATP binding [GO:0005524];cytoplasm [GO:0005737]	SUBCELLULAR LOCATION: Cytoplasm {ECO:0000255|HAMAP-Rule:MF_00082}.			19	19	19	75.9	75.9	75.9	32.119	0	310.24	47876000	327	7	21	29	25	13	20	21	22	Q63YI7	By MS/MS	By MS/MS	By MS/MS	By MS/MS	By MS/MS	By MS/MS
11.7091	12.2636	13.0103	14.6799	14.9566	15.7581				+	LFQ intensity delta_tig_LFQ intensity WT	Putative dehydrogenase	BPSS0258	BPSS0258	2.31453	0.0091236	-2.80389	-1.87346	Q63NP2		oxidoreductase activity [GO:0016491]				6	6	6	35.5	35.5	35.5	26.132	0	24.351	1152700	25	0	0	0	1	0	2	2	2	Q63NP2	By matching	By matching	By MS/MS	By MS/MS	By MS/MS	By MS/MS
21.9595	21.7408	21.407	22.7194	22.5764	22.8572						Acetoacetyl-CoA reductase (EC 1.1.1.36)	phbB BPSS1916	BPSS1916	2.31353	0.0560714	-1.01524	-0.860422	Q63J00	cytoplasm [GO:0005737]	acetoacetyl-CoA reductase activity [GO:0018454];poly-hydroxybutyrate biosynthetic process [GO:0042619];cytoplasm [GO:0005737]				26	26	26	78.6	78.6	78.6	26.429	0	323.31	534370000	808	31	45	44	38	50	61	54	52	Q63J00	By MS/MS	By MS/MS	By MS/MS	By MS/MS	By MS/MS	By MS/MS
17.7283	17.7644	17.706	18.0545	18.0825	17.9261						Uncharacterized protein	BPSL1512	BPSL1512	2.31335	0.446484	-0.288166	-0.274162	Q63UT4		sequence-specific DNA binding [GO:0043565]				15	15	15	46.4	46.4	46.4	35.824	0	234.31	27815000	261	4	15	16	16	16	15	16	18	Q63UT4	By MS/MS	By MS/MS	By MS/MS	By MS/MS	By MS/MS	By MS/MS
16.651	16.1204	18.2007	13.3299	11.7613	11.4518				+	LFQ intensity delta_tig_LFQ intensity WT	Uncharacterized protein	BPSS2093	BPSS2093	2.31268	0.00838554	4.80973	2.59576	Q63II0						26	26	24	54.4	54.4	51.2	81.353	0	96.475	3195100	75	3	24	17	31	0	0	0	0	Q63II0	By MS/MS	By MS/MS	By MS/MS
16.0218	15.7597	16.0515	17.109	18.0752	17.6037				+	LFQ intensity delta_tig_LFQ intensity WT	Putative exported protein	BPSL1937	BPSL1937	2.30699	0.0216296	-1.65161	-1.27642	Q63TN0						3	3	3	7.9	7.9	7.9	76.871	0	4.6614	7565800	42	0	1	1	1	3	5	4	3	Q63TN0	By MS/MS	By MS/MS	By MS/MS	By MS/MS	By MS/MS	By MS/MS
18.605	18.3816	18.3344	19.0235	18.9517	19.1921						Putative citrate lyase beta chain (EC 4.1.3.6)	BPSS1639	BPSS1639	2.30385	0.177855	-0.615442	-0.554577	Q63JS5		metal ion binding [GO:0046872];citrate (pro-3S)-lyase activity [GO:0008815]				20	20	20	84.6	84.6	84.6	30.438	0	211.18	50729000	352	5	21	24	18	18	24	23	22	Q63JS5	By MS/MS	By MS/MS	By MS/MS	By MS/MS	By MS/MS	By MS/MS
16.2236	16.6719	16.1187	17.7953	17.546	18.2793				+	LFQ intensity delta_tig_LFQ intensity WT	Uncharacterized protein	BPSL2218	BPSL2218	2.30236	0.0249326	-1.53547	-1.20516	Q63SV3						14	14	14	73.9	73.9	73.9	30.633	0	149.45	14266000	155	1	8	10	8	7	11	11	14	Q63SV3	By MS/MS	By MS/MS	By MS/MS	By MS/MS	By MS/MS	By MS/MS
17.9979	18.1786	18.108	17.7897	17.8142	17.7649						Nicotinate-nucleotide--dimethylbenzimidazole phosphoribosyltransferase (NN:DBI PRT) (EC 2.4.2.21) (N(1)-alpha-phosphoribosyltransferase)	cobT BPSL0979	BPSL0979	2.30222	0.425834	0.305237	0.289464	Q63WA9		cobalamin biosynthetic process [GO:0009236];nicotinate-nucleotide-dimethylbenzimidazole phosphoribosyltransferase activity [GO:0008939];nucleoside biosynthetic process [GO:0009163];cobalamin-transporting ATPase activity [GO:0015420]				15	15	15	52.8	52.8	52.8	36.095	0	103.89	9815100	154	4	10	11	12	4	12	11	11	Q63WA9	By MS/MS	By MS/MS	By MS/MS	By MS/MS	By MS/MS	By MS/MS
17.1625	17.3407	17.4635	17.8401	18.1071	18.099						3-carboxy-cis,cis-muconate cycloisomerase (EC 5.5.1.2)	pcaB BPSS0045	BPSS0045	2.30169	0.136988	-0.693202	-0.616844	Q63PA0		3,4-dihydroxybenzoate catabolic process [GO:0019619]";"3-carboxy-cis,cis-muconate cycloisomerase activity [GO:0047472]				24	24	24	73.3	73.3	73.3	49.43	0	261.54	31017000	331	0	21	21	22	16	20	23	22	Q63PA0	By MS/MS	By MS/MS	By MS/MS	By MS/MS	By MS/MS	By MS/MS
17.9152	18.1671	18.7114	16.7964	17.0279	16.8572				+	LFQ intensity delta_tig_LFQ intensity WT	Putative respiratory nitrate reductase subunit (EC 1.7.99.4)	narG BPSS1159	BPSS1159	2.30054	0.0351964	1.37073	1.10103	Q63L49	nitrate reductase complex [GO:0009325]	electron transfer activity [GO:0009055];iron-sulfur cluster binding [GO:0051536];metal ion binding [GO:0046872];molybdopterin cofactor binding [GO:0043546];nitrate metabolic process [GO:0042126];nitrate reductase activity [GO:0008940];nitrate reductase complex [GO:0009325]				28	28	27	33.5	33.5	33.5	141.09	0	75.389	6820600	116	0	12	13	24	3	2	3	2	Q63L49	By MS/MS	By MS/MS	By MS/MS	By MS/MS	By MS/MS	By MS/MS
17.3254	17.2833	17.2211	16.8157	16.972	16.9884						Uncharacterized protein	BPSL0790	BPSL0790	2.29904	0.368474	0.351275	0.330508	Q63WV1						3	3	3	27.7	27.7	27.7	16.545	0	16.678	3140600	39	0	3	3	3	1	2	4	3	Q63WV1	By MS/MS	By MS/MS	By MS/MS	By MS/MS	By MS/MS	By MS/MS
19.4923	19.2908	19.4422	19.8153	19.9426	19.7791						Uncharacterized protein	BPSS2134	BPSS2134	2.29747	0.290474	-0.437206	-0.405465	Q63ID7						6	6	6	84	84	84	8.916	0	60.788	22642000	84	3	5	8	6	4	6	5	5	Q63ID7	By MS/MS	By MS/MS	By MS/MS	By MS/MS	By MS/MS	By MS/MS
17.5292	17.7077	17.5958	17.1212	17.1854	17.2979						Formyltetrahydrofolate deformylase (EC 3.5.1.10) (Formyl-FH(4) hydrolase)	purU BPSL0543	BPSL0543	2.29731	0.313751	0.409396	0.381432	Q63XJ7		'de novo' IMP biosynthetic process [GO:0006189];hydroxymethyl-, formyl- and related transferase activity [GO:0016742];one-carbon metabolic process [GO:0006730]";"formyltetrahydrofolate deformylase activity [GO:0008864]				16	16	16	73.4	73.4	73.4	32.245	0	135.97	16147000	218	1	16	20	20	6	13	18	16	Q63XJ7	By MS/MS	By MS/MS	By MS/MS	By MS/MS	By MS/MS	By MS/MS
17.139	17.3622	17.3547	16.8663	16.7849	16.8811						Uncharacterized protein	BPSL1433	BPSL1433	2.29659	0.286755	0.441198	0.40888	Q63V11						13	13	13	69.6	69.6	69.6	30.693	0	91.062	8429900	130	0	10	10	13	4	6	9	5	Q63V11	By MS/MS	By MS/MS	By MS/MS	By MS/MS	By MS/MS	By MS/MS
11.8366	12.318	12.732	13.6668	13.8275	13.7716				+	LFQ intensity delta_tig_LFQ intensity WT	Putative exported protein	BPSS0158	BPSS0158	2.28797	0.0287845	-1.45979	-1.15584	Q63NZ0						5	5	5	15.7	15.7	15.7	67.783	0	66.725	304300	13	0	0	0	0	0	1	1	1	Q63NZ0	By matching		By matching	By MS/MS	By MS/MS	By MS/MS
20.6146	20.6471	20.7278	19.8084	19.665	20.135						NADH-quinone oxidoreductase (EC 1.6.5.11)	BPSL1217	BPSL1217	2.28691	0.0977883	0.793744	0.69439	Q63VM7	membrane [GO:0016020]	4 iron, 4 sulfur cluster binding [GO:0051539];ATP synthesis coupled electron transport [GO:0042773]";electron transfer activity [GO:0009055];metal ion binding [GO:0046872];NADH dehydrogenase (ubiquinone) activity [GO:0008137];"membrane [GO:0016020]				59	59	59	82.6	82.6	82.6	83.051	0	323.31	217400000	1056	29	76	80	78	49	67	69	66	Q63VM7	By MS/MS	By MS/MS	By MS/MS	By MS/MS	By MS/MS	By MS/MS
15.3178	15.5995	15.4967	13.9285	14.2853	14.6194				+	LFQ intensity delta_tig_LFQ intensity WT	Phosphoribosyl-AMP cyclohydrolase (PRA-CH) (EC 3.5.4.19)	hisI BPSL3132	BPSL3132	2.2825	0.0447538	1.19365	0.981799	Q63Q93	cytoplasm [GO:0005737]	histidine biosynthetic process [GO:0000105];metal ion binding [GO:0046872];phosphoribosyl-AMP cyclohydrolase activity [GO:0004635];cytoplasm [GO:0005737]	SUBCELLULAR LOCATION: Cytoplasm {ECO:0000255|HAMAP-Rule:MF_01021}.			4	4	4	36.2	36.2	36.2	15.83	0	34.268	1419700	48	0	4	4	5	1	2	3	3	Q63Q93	By MS/MS	By MS/MS	By MS/MS	By MS/MS	By MS/MS	By MS/MS
19.5143	19.5679	19.454	19.2376	19.0477	19.1757						Phosphoribosylaminoimidazole-succinocarboxamide synthase (EC 6.3.2.6) (SAICAR synthetase)	purC BPSL0799	BPSL0799	2.28038	0.362352	0.358366	0.336535	Q63WU2		'de novo' IMP biosynthetic process [GO:0006189];phosphoribosylaminoimidazolesuccinocarboxamide synthase activity [GO:0004639];ATP binding [GO:0005524]				33	33	33	82.4	82.4	82.4	32.839	0	187.9	73107000	451	10	33	32	32	18	32	33	31	Q63WU2	By MS/MS	By MS/MS	By MS/MS	By MS/MS	By MS/MS	By MS/MS
19.6467	19.7416	19.6329	19.4911	19.4841	19.4607						Thioredoxin reductase (EC 1.8.1.9)	trxB BPSL2605	BPSL2605	2.27847	0.58282	0.195096	0.188433	Q63RR6	cytoplasm [GO:0005737]	removal of superoxide radicals [GO:0019430];thioredoxin-disulfide reductase activity [GO:0004791];cytoplasm [GO:0005737]				18	18	18	81.9	81.9	81.9	34.137	0	323.31	47822000	342	4	25	29	25	12	20	27	21	Q63RR6	By MS/MS	By MS/MS	By MS/MS	By MS/MS	By MS/MS	By MS/MS
14.9158	15.5706	14.9809	13.1706	12.2257	11.5352				+	LFQ intensity delta_tig_LFQ intensity WT	Putative ABC transport system, ATP-binding protein	BPSS1862	BPSS1862	2.27217	0.00922727	2.84523	1.87466	Q63J56	integral component of membrane [GO:0016021]	ATP binding [GO:0005524];ATPase activity, coupled to transmembrane movement of substances [GO:0042626]";"integral component of membrane [GO:0016021]			TRANSMEM 148 171 Helical. {ECO:0000256|SAM:Phobius}.;TRANSMEM 177 198 Helical. {ECO:0000256|SAM:Phobius}.;TRANSMEM 262 286 Helical. {ECO:0000256|SAM:Phobius}.;TRANSMEM 72 92 Helical. {ECO:0000256|SAM:Phobius}.;TRANSMEM 31 52 Helical. {ECO:0000256|SAM:Phobius}.	7	7	7	15.4	15.4	15.4	72.671	0	23.565	449960	16	0	4	7	5	0	0	0	0	Q63J56	By MS/MS	By MS/MS	By MS/MS	By matching	By matching
16.5303	16.8336	17.1071	17.9058	18.2826	17.8418				+	LFQ intensity delta_tig_LFQ intensity WT	Uncharacterized protein	BPSL0572	BPSL0572	2.27131	0.0456398	-1.18642	-0.975671	Q63XG7						18	18	18	50.6	50.6	50.6	40.358	0	98.936	19031000	206	1	8	9	12	6	17	17	14	Q63XG7	By MS/MS	By MS/MS	By MS/MS	By MS/MS	By MS/MS	By MS/MS
16.9127	17.0258	17.0374	17.4361	17.3366	17.5924						Putative capsular polysaccharide biosynthesis protein	wcbI BPSL2799	BPSL2799	2.26948	0.269358	-0.463024	-0.426987	Q63R74						17	17	17	53.8	53.8	53.8	36.102	0	72.802	18165000	204	0	13	17	15	8	12	16	17	Q63R74	By MS/MS	By MS/MS	By MS/MS	By MS/MS	By MS/MS	By MS/MS
20.4085	20.1921	20.5522	21.4623	21.4967	21.0624						Glyoxalase/Bleomycin resistance protein/Dioxygenase superfamily protein	BPSS0230	BPSS0230	2.26933	0.0645452	-0.956202	-0.814267	Q63NR9		dioxygenase activity [GO:0051213]				15	15	15	94.6	94.6	94.6	14.709	0	238.57	227260000	417	9	23	22	25	18	23	29	25	Q63NR9	By MS/MS	By MS/MS	By MS/MS	By MS/MS	By MS/MS	By MS/MS
18.5182	18.4885	18.7867	19.4342	20.1149	19.9169				+	LFQ intensity delta_tig_LFQ intensity WT	2-oxoisovalerate dehydrogenase beta subunit (EC 1.2.4.4)	bkdA2 BPSS2272	BPSS2272	2.26847	0.0413124	-1.22418	-1.00073	Q63HZ7		3-methyl-2-oxobutanoate dehydrogenase (2-methylpropanoyl-transferring) activity [GO:0003863]				19	19	19	64.8	64.8	64.8	37.788	0	198.71	52556000	240	6	9	11	13	8	15	23	21	Q63HZ7	By MS/MS	By MS/MS	By MS/MS	By MS/MS	By MS/MS	By MS/MS
17.0176	16.9739	17.4007	17.9364	18.0706	17.8478						4-carboxymuconolactone decarboxylase (EC 4.1.1.44)	pcaC BPSS0047	BPSS0047	2.26309	0.091399	-0.820912	-0.713685	Q63P98		peroxiredoxin activity [GO:0051920];4-carboxymuconolactone decarboxylase activity [GO:0047575]				11	11	11	74.2	74.2	74.2	14.397	0	91.453	8669900	79	2	4	1	6	3	6	5	5	Q63P98	By MS/MS	By MS/MS	By MS/MS	By MS/MS	By MS/MS	By MS/MS
17.7322	18.3552	17.2817	15.4891	14.9212	15.9384				+	LFQ intensity delta_tig_LFQ intensity WT	Putative peptide synthase protein	BPSS0130	BPSS0130	2.26295	0.00862609	2.34013	1.63836	Q63P18		biosynthetic process [GO:0009058]";phosphopantetheine binding [GO:0031177];"hydrolase activity, acting on ester bonds [GO:0016788]				25	25	25	38	38	38	102.04	0	97.958	6326700	103	3	23	25	21	2	5	4	8	Q63P18	By MS/MS	By MS/MS	By MS/MS	By MS/MS	By MS/MS	By MS/MS
18.9523	19.0363	18.9782	20.1489	19.7241	19.6552						Putative ABC transport system, cystine-binding protein	BPSL1867	BPSL1867	2.26207	0.0820695	-0.853816	-0.73836	Q63TV0	membrane [GO:0016020]	ionotropic glutamate receptor activity [GO:0004970];membrane [GO:0016020]				19	19	19	71.2	71.2	71.2	28.252	0	199.44	46068000	274	3	17	18	17	7	22	20	20	Q63TV0	By MS/MS	By MS/MS	By MS/MS	By MS/MS	By MS/MS	By MS/MS
13.2717	11.8943	12.2829	15.3502	15.123	16.4493				+	LFQ intensity delta_tig_LFQ intensity WT	Flagellar protein FliL	BPSL0026	BPSL0026	2.25893	0.010094	-3.15792	-1.99931	Q63Z11	integral component of membrane [GO:0016021];plasma membrane [GO:0005886];bacterial-type flagellum basal body [GO:0009425]	bacterial-type flagellum-dependent cell motility [GO:0071973];chemotaxis [GO:0006935];integral component of membrane [GO:0016021];plasma membrane [GO:0005886];bacterial-type flagellum basal body [GO:0009425]	SUBCELLULAR LOCATION: Cell inner membrane {ECO:0000256|RuleBase:RU364125}.		TRANSMEM 21 43 Helical. {ECO:0000256|RuleBase:RU364125}.	5	5	5	40.6	40.6	40.6	17.675	0	17.14	1236800	34	0	0	0	0	1	1	2	5	Q63Z11				By MS/MS	By MS/MS	By MS/MS
16.149	16.2625	16.1624	15.9742	15.9196	15.9931						Uncharacterized protein	BPSL2016	BPSL2016	2.25777	0.528355	0.228997	0.219755	Q63TF2						5	5	5	33.1	33.1	33.1	26.196	0	11.421	1970100	21	0	1	2	1	0	0	1	2	Q63TF2	By MS/MS	By MS/MS	By MS/MS	By matching	By MS/MS	By MS/MS
17.1807	17.4183	17.3812	16.5447	16.7009	16.8516						Putative DNA-binding protein	BPSL1483	BPSL1483	2.25708	0.172609	0.627674	0.562775	Q63UW3		DNA binding [GO:0003677]				5	5	5	40.6	40.6	40.6	17.776	0	27.106	6024500	75	1	5	6	8	1	4	6	6	Q63UW3	By MS/MS	By MS/MS	By MS/MS	By MS/MS	By MS/MS	By MS/MS
15.7802	15.2447	15.5482	14.6616	14.6608	14.4342						Putative chromosome condensation protein	BPSS0364	BPSS0364	2.2569	0.0673776	0.938836	0.800707	Q63ND5						7	7	7	30.3	30.3	30.3	31.565	0	21.864	1364300	42	1	4	3	4	0	1	2	1	Q63ND5	By MS/MS	By MS/MS	By MS/MS	By MS/MS	By MS/MS	By MS/MS
21.083	21.1683	21.3304	20.7704	20.6876	20.5528						Putative ABC transport system, ATP-binding protein	BPSL2200	BPSL2200	2.25483	0.22931	0.52367	0.477648	Q63SX1		ATPase activity [GO:0016887];peptide transport [GO:0015833];ATP binding [GO:0005524]				17	17	17	43.2	43.2	43.2	60.071	0	73.422	32923000	134	2	10	14	15	3	8	9	6	Q63SX1	By MS/MS	By MS/MS	By MS/MS	By MS/MS	By MS/MS	By MS/MS
18.8891	18.8674	18.8102	18.5474	18.4075	18.6						4-hydroxy-tetrahydrodipicolinate reductase (HTPA reductase) (EC 1.17.1.8)	dapB BPSL2941	BPSL2941	2.25433	0.388809	0.33725	0.31754	Q63QT3	cytoplasm [GO:0005737]	4-hydroxy-tetrahydrodipicolinate reductase [GO:0008839];diaminopimelate biosynthetic process [GO:0019877];lysine biosynthetic process via diaminopimelate [GO:0009089];cytoplasm [GO:0005737]	SUBCELLULAR LOCATION: Cytoplasm {ECO:0000255|HAMAP-Rule:MF_00102}.			14	14	14	70.9	70.9	70.9	28.136	0	169.47	28292000	184	5	14	14	13	9	12	16	15	Q63QT3	By MS/MS	By MS/MS	By MS/MS	By MS/MS	By MS/MS	By MS/MS
15.1524	15.135	15.3957	15.886	16.1199	15.7855						Uncharacterized protein	BPSS2007	BPSS2007	2.24665	0.134031	-0.702727	-0.621897	Q63IR1						10	10	10	45.4	45.4	45.4	42.391	0	49.004	3256200	55	0	2	2	4	2	5	6	2	Q63IR1	By MS/MS	By MS/MS	By MS/MS	By MS/MS	By MS/MS	By MS/MS
11.9342	11.5513	12.6153	14.643	14.4125	15.8477				+	LFQ intensity delta_tig_LFQ intensity WT	Putative non-ribosomal peptide synthase	BPSL2232	BPSL2232	2.24582	0.00874419	-2.93412	-1.9016	Q63ST9		metabolic process [GO:0008152];phosphopantetheine binding [GO:0031177];catalytic activity [GO:0003824]				5	5	5	13	13	13	67.876	0	15.164	453120	13	0	0	1	0	1	1	1	2	Q63ST9	By matching	By MS/MS	By matching	By MS/MS	By MS/MS	By MS/MS
15.6184	15.5452	15.96	16.3555	16.4653	16.4424						L-arabinose-binding periplasmic protein (ABP)	BPSL2968	BPSL2968	2.24413	0.129891	-0.713197	-0.629964	Q63QQ6	periplasmic space [GO:0042597]	L-arabinose transmembrane transport [GO:0042882];periplasmic space [GO:0042597]	SUBCELLULAR LOCATION: Periplasm {ECO:0000256|PIRNR:PIRNR002816}.			12	11	11	49.2	49.2	49.2	34.937	0	54.005	5938800	76	0	3	3	5	4	6	6	3	Q63QQ6	By MS/MS	By MS/MS	By MS/MS	By MS/MS	By MS/MS	By MS/MS
16.5432	16.5873	17.0039	15.5971	15.7451	15.1826				+	LFQ intensity delta_tig_LFQ intensity WT	Uncharacterized protein	BPSS0683	BPSS0683	2.24097	0.0446089	1.20322	0.983544	Q63MH5						8	8	8	89.8	89.8	89.8	12.994	0	48.31	3434200	88	0	7	9	10	3	6	7	3	Q63MH5	By MS/MS	By MS/MS	By MS/MS	By MS/MS	By MS/MS	By MS/MS
21.4602	21.5094	21.7676	22.7311	22.8297	22.2859						Superoxide dismutase (EC 1.15.1.1)	sodB BPSL0880	BPSL0880	2.2399	0.0548449	-1.03646	-0.869125	Q63WL1		superoxide dismutase activity [GO:0004784];metal ion binding [GO:0046872]				13	13	13	95.3	95.3	95.3	21.143	0	323.31	210490000	320	2	16	16	17	11	28	29	17	Q63WL1	By MS/MS	By MS/MS	By MS/MS	By MS/MS	By MS/MS	By MS/MS
16.1352	16.1794	16.2391	16.4427	16.3512	16.4079						Putative exported protein	BPSL0126	BPSL0126	2.23732	0.548636	-0.216042	-0.207693	Q63YR2						11	11	11	68.4	68.4	68.4	22.215	0	28.525	5010800	98	0	6	7	6	4	7	8	7	Q63YR2	By MS/MS	By MS/MS	By MS/MS	By MS/MS	By MS/MS	By MS/MS
16.3149	16.3292	16.3506	16.1086	15.9041	16.0151						Ribonuclease H (RNase H) (EC 3.1.26.4)	rnhA BPSL1342	BPSL1342	2.23674	0.405728	0.322316	0.304073	Q63V99	cytoplasm [GO:0005737]	magnesium ion binding [GO:0000287];nucleic acid binding [GO:0003676];RNA catabolic process [GO:0006401];RNA-DNA hybrid ribonuclease activity [GO:0004523];cytoplasm [GO:0005737]	SUBCELLULAR LOCATION: Cytoplasm {ECO:0000256|HAMAP-Rule:MF_00042, ECO:0000256|SAAS:SAAS00821850}.			8	8	8	64.9	64.9	64.9	16.254	0	45.549	4178800	109	1	8	10	7	7	8	7	6	Q63V99	By MS/MS	By MS/MS	By MS/MS	By MS/MS	By MS/MS	By MS/MS
15.7781	15.6094	15.9374	15.2995	15.2225	15.1898						Beta-hexosaminidase (EC 3.2.1.52) (Beta-N-acetylhexosaminidase) (N-acetyl-beta-glucosaminidase)	nagZ BPSL2424	BPSL2424	2.23621	0.221782	0.53768	0.488749	Q63SA0	cytoplasm [GO:0005737]	beta-N-acetylhexosaminidase activity [GO:0004563];carbohydrate metabolic process [GO:0005975];cell cycle [GO:0007049];cell division [GO:0051301];cell wall organization [GO:0071555];N-acetyl-beta-D-galactosaminidase activity [GO:0102148];peptidoglycan biosynthetic process [GO:0009252];peptidoglycan turnover [GO:0009254];regulation of cell shape [GO:0008360];cytoplasm [GO:0005737]	SUBCELLULAR LOCATION: Cytoplasm {ECO:0000256|HAMAP-Rule:MF_00364, ECO:0000256|SAAS:SAAS00634271}.			5	5	5	19.9	19.9	19.9	37.444	0	15.243	1220100	35	0	2	3	2	0	3	4	3	Q63SA0	By MS/MS	By MS/MS	By MS/MS	By MS/MS	By MS/MS	By MS/MS
19.5326	19.145	19.3049	20.3419	20.9836	20.4074				+	LFQ intensity delta_tig_LFQ intensity WT	Putative lipoprotein	BPSL3108	BPSL3108	2.23589	0.0411268	-1.25011	-1.01403	Q63QB5						19	19	19	77.6	77.6	77.6	23.372	0	286.05	137860000	361	13	20	14	21	16	24	27	24	Q63QB5	By MS/MS	By MS/MS	By MS/MS	By MS/MS	By MS/MS	By MS/MS
21.4714	21.7004	21.3873	21.0477	20.9625	20.9897						Glycine dehydrogenase (decarboxylating) (EC 1.4.4.2) (Glycine cleavage system P-protein) (Glycine decarboxylase) (Glycine dehydrogenase (aminomethyl-transferring))	gcvP BPSL3362	BPSL3362	2.23469	0.230708	0.519735	0.473835	Q63PL2		glycine catabolic process [GO:0006546];glycine dehydrogenase (decarboxylating) activity [GO:0004375]				44	44	44	64.3	64.3	64.3	104.46	0	323.31	168330000	805	18	59	60	65	30	59	55	60	Q63PL2	By MS/MS	By MS/MS	By MS/MS	By MS/MS	By MS/MS	By MS/MS
20.3395	20.5065	20.4005	20.1546	20.1269	20.1619						Fructose-1,6-bisphosphatase class 1 (FBPase class 1) (EC 3.1.3.11) (D-fructose-1,6-bisphosphate 1-phosphohydrolase class 1)	fbp BPSL2547	BPSL2547	2.23353	0.479361	0.267699	0.254968	Q63RX4	cytoplasm [GO:0005737]	fructose 1,6-bisphosphate 1-phosphatase activity [GO:0042132];gluconeogenesis [GO:0006094]";metal ion binding [GO:0046872];"cytoplasm [GO:0005737]	SUBCELLULAR LOCATION: Cytoplasm {ECO:0000255|HAMAP-Rule:MF_01855}.			23	23	23	52.1	52.1	52.1	37.377	0	323.31	95157000	435	13	29	33	35	19	28	28	34	Q63RX4	By MS/MS	By MS/MS	By MS/MS	By MS/MS	By MS/MS	By MS/MS
15.3283	15.7486	15.8881	13.713	14.2249	14.4851				+	LFQ intensity delta_tig_LFQ intensity WT	LysR family regulatory protein	BPSL0327	BPSL0327	2.23348	0.02641	1.51402	1.18061	Q63Y61		DNA binding transcription factor activity [GO:0003700];transcription, DNA-templated [GO:0006351]";"DNA binding [GO:0003677]				9	9	9	40.6	40.6	40.6	34.726	0	26.907	2065200	50	0	3	8	6	0	0	2	1	Q63Y61	By MS/MS	By MS/MS	By MS/MS	By matching	By MS/MS	By MS/MS
19.0965	19.136	19.1454	19.3187	19.2364	19.2751						Histidine--tRNA ligase (EC 6.1.1.21) (Histidyl-tRNA synthetase) (HisRS)	hisS BPSL1514	BPSL1514	2.23342	0.664811	-0.150735	-0.146613	Q63UT2	cytoplasm [GO:0005737]	ATP binding [GO:0005524];histidine-tRNA ligase activity [GO:0004821];histidyl-tRNA aminoacylation [GO:0006427];cytoplasm [GO:0005737]	SUBCELLULAR LOCATION: Cytoplasm {ECO:0000255|HAMAP-Rule:MF_00127}.			34	34	34	78.7	78.7	78.7	49.628	0	323.31	66716000	485	7	29	37	32	20	33	36	32	Q63UT2	By MS/MS	By MS/MS	By MS/MS	By MS/MS	By MS/MS	By MS/MS
18.04	18.322	18.4481	17.4816	17.6609	17.5588						[Protein-PII]-UMP uridylyl-removing enzyme (UR) (EC 3.1.4.-)];Bifunctional uridylyltransferase/uridylyl-removing enzyme (UTase/UR) (Bifunctional [protein-PII] modification enzyme) (Bifunctional nitrogen sensor protein) [Includes: [Protein-PII] uridylyltransferase (PII uridylyltransferase) (UTase) (EC 2.7.7.59)	glnD BPSL2161	BPSL2161	2.23082	0.134011	0.702897	0.621301	Q63T10		hydrolase activity [GO:0016787];nitrogen compound metabolic process [GO:0006807];[protein-PII] uridylyltransferase activity [GO:0008773]				30	30	30	47.9	47.9	47.9	96.709	0	108.61	13672000	135	0	13	17	17	3	6	9	4	Q63T10	By MS/MS	By MS/MS	By MS/MS	By MS/MS	By MS/MS	By MS/MS
13.9487	14.0413	14.1285	14.7741	14.7311	14.4486						Putative AraC-family transcriptional regulator	BPSL1249	BPSL1249	2.22804	0.180597	-0.611741	-0.548892	Q63VJ6		sequence-specific DNA binding [GO:0043565];transcription, DNA-templated [GO:0006351]";"DNA binding transcription factor activity [GO:0003700]				5	5	5	17.3	17.3	17.3	38.891	0	12.287	1149400	42	0	1	1	3	0	3	2	1	Q63VJ6	By MS/MS	By MS/MS	By MS/MS	By MS/MS	By MS/MS	By MS/MS
15.0725	18.3026	15.7503	10.8819	11.2561	11.1289				+	LFQ intensity delta_tig_LFQ intensity WT	Coproporphyrinogen-III oxidase (EC 1.3.98.3)	hemN BPSL2646	BPSL2646	2.22792	0.00892308	5.28619	2.65701	Q63RM6	cytoplasm [GO:0005737]	4 iron, 4 sulfur cluster binding [GO:0051539];coproporphyrinogen oxidase activity [GO:0004109];metal ion binding [GO:0046872];protoporphyrinogen IX biosynthetic process [GO:0006782]";"cytoplasm [GO:0005737]	SUBCELLULAR LOCATION: Cytoplasm {ECO:0000256|PIRNR:PIRNR000167}.			15	15	15	45.3	45.3	45.3	51.466	0	50.513	2406100	39	1	8	16	13	1	0	0	0	Q63RM6	By MS/MS	By MS/MS	By MS/MS	By matching	By matching	By matching
16.0948	16.1549	16.1	16.4559	16.2972	16.4141						Putative iron transport/utilisation related protein	BPSS0021	BPSS0021	2.22122	0.472665	-0.272492	-0.259213	Q63PC4		oxidoreductase activity [GO:0016491]				8	8	8	45.8	45.8	45.8	30.404	0	39.805	3864400	57	0	3	4	4	2	3	4	4	Q63PC4	By MS/MS	By MS/MS	By MS/MS	By MS/MS	By MS/MS	By MS/MS
20.1737	20.3955	20.4205	19.9205	19.7263	19.8087						Putative RND family acriflavine resistance protein A	bpeA BPSL0814	BPSL0814	2.21448	0.236983	0.511344	0.466322	Q63WS8	membrane [GO:0016020]	transmembrane transport [GO:0055085];transporter activity [GO:0005215];membrane [GO:0016020]				31	31	31	79.8	79.8	79.8	43.283	0	323.31	114590000	523	24	35	34	36	23	33	34	34	Q63WS8	By MS/MS	By MS/MS	By MS/MS	By MS/MS	By MS/MS	By MS/MS
17.3699	17.4282	17.2401	18.0599	17.9341	17.7451						Putative metallo-beta-lactamase family protein	BPSS1915	BPSS1915	2.21443	0.206774	-0.566947	-0.512124	Q63J01						29	29	29	75.8	75.8	75.8	50.05	0	228.37	36505000	402	0	24	25	26	15	33	29	25	Q63J01	By MS/MS	By MS/MS	By MS/MS	By MS/MS	By MS/MS	By MS/MS
19.3494	18.7146	19.4072	20.7104	20.7589	20.277				+	LFQ intensity delta_tig_LFQ intensity WT	Uncharacterized protein	BPSS1199	BPSS1199	2.21126	0.0326204	-1.42502	-1.1224	Q63L12		nitrogen compound metabolic process [GO:0006807];transition metal ion binding [GO:0046914];catalytic activity [GO:0003824]				7	7	7	69	69	69	9.3114	0	38.061	69041000	155	7	7	5	8	7	9	10	6	Q63L12	By MS/MS	By MS/MS	By MS/MS	By MS/MS	By MS/MS	By MS/MS
19.7086	19.6626	19.6892	19.4737	19.54	19.5653						NADH-quinone oxidoreductase subunit D (EC 1.6.5.11) (NADH dehydrogenase I subunit D) (NDH-1 subunit D)	nuoD BPSL1214	BPSL1214	2.21064	0.643448	0.160494	0.155763	Q63VN0	plasma membrane [GO:0005886]	NAD binding [GO:0051287];oxidoreductase activity, acting on NAD(P)H [GO:0016651];quinone binding [GO:0048038]";"plasma membrane [GO:0005886]	Cytoplasmic side {ECO:0000255|HAMAP-Rule:MF_01358}.;Peripheral membrane protein {ECO:0000255|HAMAP-Rule:MF_01358};SUBCELLULAR LOCATION: Cell inner membrane {ECO:0000255|HAMAP-Rule:MF_01358}			32	32	32	71.9	71.9	71.9	47.506	0	236.76	82614000	504	6	33	41	41	17	33	35	36	Q63VN0	By MS/MS	By MS/MS	By MS/MS	By MS/MS	By MS/MS	By MS/MS
16.9145	16.8543	16.6865	17.2788	17.1637	17.2141						Putative phosphatidyltransferase	BPSL1200	BPSL1200	2.20793	0.320854	-0.400457	-0.372196	Q63VP4	integral component of membrane [GO:0016021]	phospholipid biosynthetic process [GO:0008654]";phosphotransferase activity, for other substituted phosphate groups [GO:0016780];"integral component of membrane [GO:0016021]			TRANSMEM 138 156 Helical. {ECO:0000256|SAM:Phobius}.;TRANSMEM 168 187 Helical. {ECO:0000256|SAM:Phobius}.;TRANSMEM 199 221 Helical. {ECO:0000256|SAM:Phobius}.;TRANSMEM 233 250 Helical. {ECO:0000256|SAM:Phobius}.;TRANSMEM 256 276 Helical. {ECO:0000256|SAM:Phobius}.;TRANSMEM 49 68 Helical. {ECO:0000256|SAM:Phobius}.	4	4	4	11	11	11	32.113	0	14.612	3785200	41	2	2	3	2	2	4	3	2	Q63VP4	By MS/MS	By MS/MS	By MS/MS	By MS/MS	By MS/MS	By MS/MS
18.615	18.4844	18.7027	19.3682	19.2412	19.0334						NAD(P) transhydrogenase subunit beta (EC 1.6.1.2) (Nicotinamide nucleotide transhydrogenase subunit beta)	pntB BPSL2885	BPSL2885	2.20701	0.180322	-0.613569	-0.549592	Q63QY9	plasma membrane [GO:0005886];integral component of membrane [GO:0016021]	NAD(P)+ transhydrogenase (AB-specific) activity [GO:0008750];NADP binding [GO:0050661];plasma membrane [GO:0005886];integral component of membrane [GO:0016021]			TRANSMEM 143 164 Helical. {ECO:0000256|SAM:Phobius}.;TRANSMEM 185 204 Helical. {ECO:0000256|SAM:Phobius}.;TRANSMEM 210 228 Helical. {ECO:0000256|SAM:Phobius}.;TRANSMEM 259 279 Helical. {ECO:0000256|SAM:Phobius}.;TRANSMEM 35 53 Helical. {ECO:0000256|SAM:Phobius}.;TRANSMEM 65 84 Helical. {ECO:0000256|SAM:Phobius}.;TRANSMEM 96 117 Helical. {ECO:0000256|SAM:Phobius}.;TRANSMEM 6 23 Helical. {ECO:00002…	16	16	16	28.1	28.1	28.1	50.673	0	138.66	32286000	182	3	11	9	12	9	16	15	10	Q63QY9	By MS/MS	By MS/MS	By MS/MS	By MS/MS	By MS/MS	By MS/MS
18.1353	18.3794	18.4218	17.8594	17.8336	17.8218						Chromosome partitioning protein ParB	BPSL3405	BPSL3405	2.20581	0.262292	0.473886	0.434767	Q63PH1		DNA binding [GO:0003677]				22	22	22	74.2	74.2	74.2	31.782	0	223.58	21203000	213	3	16	21	20	4	14	13	14	Q63PH1	By MS/MS	By MS/MS	By MS/MS	By MS/MS	By MS/MS	By MS/MS
19.7363	19.2813	19.2294	20.4308	20.2435	20.2755						UPF0234 protein BPSL0867	BPSL0867	BPSL0867	2.20553	0.0721486	-0.900962	-0.769333	Q63WM4						21	21	21	77.6	77.6	77.6	18.035	0	323.31	91352000	409	10	21	23	28	22	26	29	24	Q63WM4	By MS/MS	By MS/MS	By MS/MS	By MS/MS	By MS/MS	By MS/MS
16.0543	16.2367	16.294	17.4366	17.2345	16.8514						Uncharacterized protein	BPSS1909	BPSS1909	2.2034	0.0628972	-0.97915	-0.825452	Q63J07		metabolic process [GO:0008152];isochorismatase activity [GO:0008908]				5	5	5	55.8	55.8	55.8	20.429	0	91.65	4745900	68	0	4	5	4	0	6	5	7	Q63J07	By MS/MS	By MS/MS	By MS/MS	By MS/MS	By MS/MS	By MS/MS
17.0699	16.6109	16.9688	17.818	17.678	17.5886						Phosphate-specific transport system accessory protein PhoU	BPSL1363	BPSL1363	2.2028	0.0947208	-0.811635	-0.703077	Q63V78	cytoplasm [GO:0005737]	cellular phosphate ion homeostasis [GO:0030643];negative regulation of phosphate metabolic process [GO:0045936];phosphate ion transport [GO:0006817];cytoplasm [GO:0005737]	SUBCELLULAR LOCATION: Cytoplasm {ECO:0000256|PIRNR:PIRNR003107}.			20	20	20	68.8	68.8	68.8	26.341	0	87.751	13418000	180	3	9	7	11	8	12	14	14	Q63V78	By MS/MS	By MS/MS	By MS/MS	By MS/MS	By MS/MS	By MS/MS
15.8197	15.8915	16.0263	16.3048	16.5285	16.3469						Pyridoxal kinase PdxY (PL kinase) (EC 2.7.1.35)	pdxY BPSL2402	BPSL2402	2.20197	0.256644	-0.48087	-0.440548	Q63SC2		pyridoxal 5'-phosphate salvage [GO:0009443];pyridoxal kinase activity [GO:0008478];ATP binding [GO:0005524]				11	11	11	51.2	51.2	51.2	31.175	0	62.212	6111700	108	0	6	5	8	3	6	10	7	Q63SC2	By MS/MS	By MS/MS	By MS/MS	By MS/MS	By MS/MS	By MS/MS
17.188	17.2663	17.206	16.8641	16.6164	16.519						Imidazole glycerol phosphate synthase subunit HisF (EC 4.1.3.-) (IGP synthase cyclase subunit) (IGP synthase subunit HisF) (ImGP synthase subunit HisF) (IGPS subunit HisF)	hisF BPSL3133	BPSL3133	2.20135	0.215488	0.5536	0.500808	Q63Q92	cytoplasm [GO:0005737]	histidine biosynthetic process [GO:0000105];imidazoleglycerol-phosphate synthase activity [GO:0000107];lyase activity [GO:0016829];cytoplasm [GO:0005737]	SUBCELLULAR LOCATION: Cytoplasm {ECO:0000255|HAMAP-Rule:MF_01013}.			16	16	16	61.9	61.9	61.9	26.978	0	37.552	6658500	121	3	10	10	11	6	7	10	6	Q63Q92	By MS/MS	By MS/MS	By MS/MS	By MS/MS	By MS/MS	By MS/MS
15.6106	15.7673	16.0547	15.1227	15.1462	15.0007						Methylglyoxal synthase (MGS) (EC 4.2.3.3)	mgsA BPSL1168	BPSL1168	2.19716	0.126184	0.720975	0.633738	Q63VS6		methylglyoxal biosynthetic process [GO:0019242];methylglyoxal synthase activity [GO:0008929]				7	7	7	56.9	56.9	56.9	13.654	0	15.364	2395400	78	1	6	7	6	4	4	5	5	Q63VS6	By MS/MS	By MS/MS	By MS/MS	By MS/MS	By MS/MS	By MS/MS
14.47	14.5744	13.7885	13.0639	12.5562	12.6814				+	LFQ intensity delta_tig_LFQ intensity WT	Uncharacterized protein	BPSL2606	BPSL2606	2.18912	0.0273317	1.51047	1.171	Q63RR5						4	4	4	22.9	22.9	22.9	26.143	0	11.313	814580	17	0	1	2	1	0	0	0	0	Q63RR5	By MS/MS	By MS/MS	By MS/MS	By matching	By matching
19.5987	19.7368	19.497	19.0768	18.9025	19.1821						Probable phenylacetic acid degradation NADH oxidoreductase PaaE (EC 1.-.-.-)	paaE BPSL3234	BPSL3234	2.18584	0.213833	0.55705	0.503145	Q63PZ0		electron transfer activity [GO:0009055];metal ion binding [GO:0046872];phenylacetate catabolic process [GO:0010124]";"2 iron, 2 sulfur cluster binding [GO:0051537]				21	21	21	68.2	68.2	68.2	39.727	0	226.75	58867000	323	5	26	28	28	8	23	21	22	Q63PZ0	By MS/MS	By MS/MS	By MS/MS	By MS/MS	By MS/MS	By MS/MS
17.1518	17.4461	17.4385	18.1366	18.03	18.483						Chemotaxis protein CheY	cheY BPSL3300	BPSL3300	2.18549	0.0786993	-0.871027	-0.746023	Q63PS3	intracellular [GO:0005622]	phosphorelay signal transduction system [GO:0000160];intracellular [GO:0005622]				11	11	11	76.8	76.8	76.8	15.499	0	277.82	12757000	127	0	6	7	9	3	10	9	10	Q63PS3	By MS/MS	By MS/MS	By MS/MS	By MS/MS	By MS/MS	By MS/MS
21.0115	21.063	20.6561	20.056	20.2769	20.1706						Putative non-ribosomal peptide/polyketide synthase protein	BPSS1173	BPSS1173	2.18439	0.117724	0.742385	0.649554	Q63L35		metabolic process [GO:0008152];transferase activity [GO:0016740];phosphopantetheine binding [GO:0031177]				108	108	108	74.2	74.2	74.2	162.84	0	323.31	354530000	1965	54	160	175	185	78	130	138	133	Q63L35	By MS/MS	By MS/MS	By MS/MS	By MS/MS	By MS/MS	By MS/MS
18.981	18.9062	19.0803	18.3111	18.4338	17.9829						Putative ABC transporter ATP-binding protein	BPSL0922	BPSL0922	2.18419	0.116509	0.746517	0.652704	Q63WG6		ATPase activity [GO:0016887];ATP binding [GO:0005524]				18	18	18	76.3	76.3	76.3	28.331	0	181.23	19336000	193	3	19	17	19	6	14	15	14	Q63WG6	By MS/MS	By MS/MS	By MS/MS	By MS/MS	By MS/MS	By MS/MS
15.6099	16.314	15.9224	14.9342	14.8774	14.7329						Sigma-54 activated regulatory protein	BPSS0596	BPSS0596	2.1813	0.0522662	1.10059	0.907852	Q63MQ4		regulation of transcription, DNA-templated [GO:0006355];sequence-specific DNA binding [GO:0043565];transcription factor binding [GO:0008134];transcription, DNA-templated [GO:0006351]";"ATP binding [GO:0005524]				8	8	8	25.2	25.2	25.2	68.947	0	29.559	1117500	26	0	4	4	3	1	1	1	0	Q63MQ4	By MS/MS	By MS/MS	By MS/MS	By MS/MS	By MS/MS	By matching
19.181	19.2122	19.3242	18.9217	18.8228	18.9826						Uncharacterized protein	BPSL0209	BPSL0209	2.18073	0.399223	0.330106	0.310338	Q63YH8						11	11	11	62.4	62.4	62.4	26.43	0	137.04	19351000	126	3	11	8	10	5	8	7	9	Q63YH8	By MS/MS	By MS/MS	By MS/MS	By MS/MS	By MS/MS	By MS/MS
15.2976	15.2629	15.6919	16.5293	16.6609	16.1741						Family S45 unassigned peptidase (EC 3.5.1.11);Putative penicillin amidase	BPSL0730;BPSL1710	BPSL0730;BPSL1710	2.18061	0.0553508	-1.03729	-0.864284	Q63X10;Q63UA6	integral component of membrane [GO:0016021]	antibiotic biosynthetic process [GO:0017000];antibiotic biosynthetic process [GO:0017000]";metal ion binding [GO:0046872];penicillin amidase activity [GO:0008953];"hydrolase activity, acting on carbon-nitrogen (but not peptide) bonds, in linear amides [GO:0016811];integral component of membrane [GO:0016021]			TRANSMEM 51 71 Helical. {ECO:0000256|SAM:Phobius}.	31	31	31	48.4	48.4	48.4	89.451	0	139.15	9336100	168	0	3	4	5	5	13	16	7	Q63X10	By MS/MS	By MS/MS	By MS/MS	By MS/MS	By MS/MS	By MS/MS
15.7958	15.9483	16.0026	15.5313	15.5217	15.6192						Putative transferase (LPS biosynthesis-related)	BPSL1120	BPSL1120	2.1777	0.364438	0.35819	0.33499	Q63VX5		metabolic process [GO:0008152]";"transferase activity, transferring glycosyl groups [GO:0016757]				9	9	9	34.9	34.9	34.9	41.444	0	31.66	2456900	56	0	3	6	7	2	3	4	1	Q63VX5	By MS/MS	By MS/MS	By MS/MS	By MS/MS	By MS/MS	By MS/MS
16.9308	17.1476	16.69	13.5511	14.7292	15.0714				+	LFQ intensity delta_tig_LFQ intensity WT	Uncharacterized protein	BPSL1717	BPSL1717	2.17431	0.00881778	2.47223	1.67152	Q63U99						7	7	7	47.4	47.4	47.4	23.746	0	15.611	1207500	23	1	4	4	3	1	1	2	2	Q63U99	By MS/MS	By MS/MS	By MS/MS	By MS/MS	By MS/MS	By MS/MS
12.6226	11.6776	13.1976	15.2843	15.8193	14.7513				+	LFQ intensity delta_tig_LFQ intensity WT	Putative cytochrome c	BPSL1257	BPSL1257	2.17423	0.00885279	-2.78569	-1.80912	Q63VI8	membrane [GO:0016020]	electron transfer activity [GO:0009055];heme binding [GO:0020037];iron ion binding [GO:0005506];oxidoreductase activity, acting on CH-OH group of donors [GO:0016614]";"membrane [GO:0016020]				9	9	9	36.7	36.7	36.7	45.86	0	48.44	1550400	35	0	0	0	0	1	2	4	1	Q63VI8				By MS/MS	By MS/MS	By MS/MS
18.9723	19.3003	19.2475	19.7647	19.7425	19.9826						ABC transporter, ATP-binding component	BPSL2608	BPSL2608	2.17351	0.159199	-0.656592	-0.582451	Q63RR3	ATP-binding cassette (ABC) transporter complex [GO:0043190]	ATP binding [GO:0005524];ATPase activity [GO:0016887];transmembrane transporter activity [GO:0022857];ATP-binding cassette (ABC) transporter complex [GO:0043190]				24	24	24	75.8	75.8	75.8	40.618	0	287.08	80677000	428	6	23	24	27	21	28	29	28	Q63RR3	By MS/MS	By MS/MS	By MS/MS	By MS/MS	By MS/MS	By MS/MS
14.6642	14.7958	15.1269	12.9867	11.3022	11.2696				+	LFQ intensity delta_tig_LFQ intensity WT	Putative haloacid dehalogenase-like hydrolase protein	BPSL2771	BPSL2771	2.17345	0.00869364	3.00949	1.90057	Q63RA2		metal ion binding [GO:0046872]";"hydrolase activity, acting on ester bonds [GO:0016788]				5	5	5	34.4	34.4	34.4	19.606	0	5.7035	778580	10	0	2	3	4	0	1	0	0	Q63RA2	By MS/MS	By MS/MS	By MS/MS	By MS/MS
19.1831	19.4121	19.2696	18.9274	18.7175	18.825						Fumarate hydratase class I (EC 4.2.1.2)	BPSS0372	BPSS0372	2.17315	0.268998	0.464968	0.426512	Q63NC7		fumarate hydratase activity [GO:0004333];generation of precursor metabolites and energy [GO:0006091]";metal ion binding [GO:0046872];"4 iron, 4 sulfur cluster binding [GO:0051539]				39	39	39	80.2	80.2	80.2	54.775	0	323.31	86180000	545	18	40	48	45	24	40	34	37	Q63NC7	By MS/MS	By MS/MS	By MS/MS	By MS/MS	By MS/MS	By MS/MS
14.7713	14.3686	15.2664	16.2427	16.9956	16.4652				+	LFQ intensity delta_tig_LFQ intensity WT	Putative TPP-binding acetolactate synthase	BPSL1995	BPSL1995	2.1728	0.0194454	-1.76569	-1.31526	Q63TH3		inositol catabolic process [GO:0019310]";magnesium ion binding [GO:0000287];thiamine pyrophosphate binding [GO:0030976];"hydrolase activity, acting on acid carbon-carbon bonds, in ketonic substances [GO:0016823]				24	24	24	61.6	61.6	61.6	69.66	0	235.52	12936000	185	0	2	2	5	5	8	17	11	Q63TH3	By MS/MS	By MS/MS	By MS/MS	By MS/MS	By MS/MS	By MS/MS
17.6926	17.8914	18.0005	17.3668	17.4012	17.2474						Putative oxidoreductase	BPSL3358	BPSL3358	2.17264	0.23037	0.523043	0.474864	Q63PL6	integral component of membrane [GO:0016021]	oxidoreductase activity [GO:0016491];integral component of membrane [GO:0016021]			TRANSMEM 21 40 Helical. {ECO:0000256|SAM:Phobius}.	14	14	14	53.7	53.7	53.7	39.582	0	253.52	15700000	183	2	13	17	19	5	9	14	12	Q63PL6	By MS/MS	By MS/MS	By MS/MS	By MS/MS	By MS/MS	By MS/MS
16.8956	16.6907	17.0097	17.5584	17.4366	17.341						Glycosyl transferase family protein	BPSL0509	BPSL0509	2.17204	0.198961	-0.580004	-0.521329	Q63XN0		transferase activity [GO:0016740]				19	19	19	71.8	71.8	71.8	35.036	0	94.18	15708000	225	2	13	13	14	12	15	17	16	Q63XN0	By MS/MS	By MS/MS	By MS/MS	By MS/MS	By MS/MS	By MS/MS
15.5758	15.9893	16.0103	15.1518	15.016	14.8573						Uncharacterized protein	BPSL0334	BPSL0334	2.1708	0.0859416	0.850106	0.729645	Q63Y54		oxidation-reduction process [GO:0055114];NAD binding [GO:0051287]				13	13	13	46	46	46	33.87	0	38.663	3371100	107	2	6	12	12	1	4	5	7	Q63Y54	By MS/MS	By MS/MS	By MS/MS	By MS/MS	By MS/MS	By MS/MS
19.486	19.6385	19.4058	18.8571	18.619	19.0091						Putative transcription accessory protein	tex BPSL1527	BPSL1527	2.16988	0.147211	0.681692	0.601953	Q63UR9		nucleobase-containing compound metabolic process [GO:0006139];nucleic acid binding [GO:0003676]				55	55	55	70.8	70.8	70.8	84.583	0	323.31	82611000	723	14	59	66	60	27	49	45	50	Q63UR9	By MS/MS	By MS/MS	By MS/MS	By MS/MS	By MS/MS	By MS/MS
14.8351	14.6359	15.0175	12.9699	13.8117	13.5293				+	LFQ intensity delta_tig_LFQ intensity WT	Putative IclR-family regulatory protein	BPSL2972	BPSL2972	2.16884	0.0353051	1.39253	1.0958	Q63QQ2		regulation of transcription, DNA-templated [GO:0006355];transcription, DNA-templated [GO:0006351]";"DNA binding [GO:0003677]				6	6	6	29.5	29.5	29.5	32.534	0	22.865	693790	25	0	2	3	6	0	0	2	0	Q63QQ2	By MS/MS	By MS/MS	By MS/MS	By matching	By MS/MS	By matching
17.3602	17.8278	17.3677	16.7608	16.4714	16.6174						Putative membrane protein	BPSS1263	BPSS1263	2.16569	0.0725462	0.902028	0.767187	Q63KV1	integral component of membrane [GO:0016021]	integral component of membrane [GO:0016021]			TRANSMEM 108 129 Helical. {ECO:0000256|SAM:Phobius}.;TRANSMEM 31 48 Helical. {ECO:0000256|SAM:Phobius}.;TRANSMEM 7 25 Helical. {ECO:0000256|SAM:Phobius}.	29	29	29	56.3	56.3	56.3	99.829	0	241.6	9232500	169	1	17	25	18	6	17	10	10	Q63KV1	By MS/MS	By MS/MS	By MS/MS	By MS/MS	By MS/MS	By MS/MS
21.9128	22.2899	21.9811	22.9945	23.4405	23.8165				+	LFQ intensity delta_tig_LFQ intensity WT	Succinyl-CoA:3-ketoacid-coenzyme A transferase subunit A (EC 2.8.3.5)	scoA BPSL1955	BPSL1955	2.16455	0.0364114	-1.3559	-1.07237	Q63TL3		metabolic process [GO:0008152];3-oxoacid CoA-transferase activity [GO:0008260]				23	23	23	89.7	89.7	89.7	25.217	0	323.31	782890000	1001	31	41	45	46	50	61	65	74	Q63TL3	By MS/MS	By MS/MS	By MS/MS	By MS/MS	By MS/MS	By MS/MS
16.5347	16.7432	17.2238	17.8044	18.086	18.1516				+	LFQ intensity delta_tig_LFQ intensity WT	Long-chain-fatty-acid--CoA ligase (EC 6.2.1.3)	fadD BPSL3037	BPSL3037	2.16411	0.0466717	-1.18006	-0.959268	Q63QI5	integral component of membrane [GO:0016021]	decanoate-CoA ligase activity [GO:0102391];long-chain fatty acid-CoA ligase activity [GO:0004467];integral component of membrane [GO:0016021]			TRANSMEM 253 275 Helical. {ECO:0000256|SAM:Phobius}.	28	28	28	70.9	70.9	70.9	60.844	0	153.07	29802000	311	2	13	18	18	15	21	24	21	Q63QI5	By MS/MS	By MS/MS	By MS/MS	By MS/MS	By MS/MS	By MS/MS
15.8647	15.8501	16.1154	15.0749	15.2957	15.4207						Uncharacterized protein	BPSS1750	BPSS1750	2.1613	0.149031	0.679603	0.599934	Q63JG6						3	3	3	23.5	23.5	23.5	21.637	0	6.0528	1168700	22	0	2	2	1	0	0	2	2	Q63JG6	By MS/MS	By MS/MS	By MS/MS	By matching	By MS/MS	By MS/MS
16.7632	16.77	16.8529	16.4483	16.213	16.1038						Ribosomal RNA small subunit methyltransferase E (EC 2.1.1.193)	BPSL2956	BPSL2956	2.16008	0.221697	0.540353	0.488711	Q63QR8	cytoplasm [GO:0005737]	methyltransferase activity [GO:0008168];rRNA processing [GO:0006364];cytoplasm [GO:0005737]	SUBCELLULAR LOCATION: Cytoplasm {ECO:0000256|PIRNR:PIRNR015601}.			10	10	10	57.7	57.7	57.7	25.867	0	35.63	4875000	79	1	6	9	7	2	7	3	4	Q63QR8	By MS/MS	By MS/MS	By MS/MS	By MS/MS	By MS/MS	By MS/MS
18.87	18.8671	19.0115	18.52	18.3957	18.1912						Subfamily M23A unassigned peptidase	BPSS0580	BPSS0580	2.1598	0.218062	0.547267	0.49435	Q63MR8		metalloendopeptidase activity [GO:0004222]				11	11	11	51.6	51.6	51.6	42.99	0	150.44	16615000	130	6	10	10	13	4	8	7	6	Q63MR8	By MS/MS	By MS/MS	By MS/MS	By MS/MS	By MS/MS	By MS/MS
17.4944	17.6706	17.4466	18.0322	17.9501	17.8774						Methionyl-tRNA formyltransferase (EC 2.1.2.9)	fmt BPSL0122	BPSL0122	2.15788	0.310513	-0.416065	-0.384718	Q63YR6		methionyl-tRNA formyltransferase activity [GO:0004479]				16	16	16	64.5	64.5	64.5	33.914	0	98.263	13729000	164	3	9	11	9	7	11	13	11	Q63YR6	By MS/MS	By MS/MS	By MS/MS	By MS/MS	By MS/MS	By MS/MS
17.1612	17.5052	17.6714	18.2671	18.1964	18.2014						Putative sigma E factor regulatory protein	BPSL2434	BPSL2434	2.15748	0.107769	-0.775659	-0.673348	Q63S91						25	25	25	73.7	73.7	73.7	38.63	0	290.88	21592000	223	4	9	10	9	9	17	19	16	Q63S91	By MS/MS	By MS/MS	By MS/MS	By MS/MS	By MS/MS	By MS/MS
14.81	15.1466	15.2011	13.3036	13.9809	13.9685				+	LFQ intensity delta_tig_LFQ intensity WT	Uncharacterized protein	BPSL2744	BPSL2744	2.15738	0.0399495	1.30152	1.03709	Q63RC8						8	8	8	42.9	42.9	42.9	29.555	0	16.929	1105900	33	1	3	5	5	0	1	1	2	Q63RC8	By MS/MS	By MS/MS	By MS/MS	By MS/MS	By MS/MS	By MS/MS
15.4832	15.0649	15.3344	16.0549	16.0527	15.8694						Protein ApaG	apaG BPSL3047	BPSL3047	2.15479	0.138801	-0.698149	-0.614029	Q63QH6						6	6	6	79.8	79.8	79.8	14.018	0	14.322	2544700	39	0	2	2	2	0	5	2	3	Q63QH6	By MS/MS	By MS/MS	By MS/MS	By MS/MS	By MS/MS	By MS/MS
17.5087	17.5331	17.6571	17.3392	17.2309	17.2808						Putative ABC transporter ATP-binding subunit	BPSL3144	BPSL3144	2.15183	0.45728	0.282694	0.267809	Q63Q81		ATPase activity [GO:0016887];ATP binding [GO:0005524]				16	16	16	61.3	61.3	61.3	34.765	0	72.179	11089000	168	2	11	13	14	6	12	13	11	Q63Q81	By MS/MS	By MS/MS	By MS/MS	By MS/MS	By MS/MS	By MS/MS
15.3395	15.5575	15.2607	15.8788	16.108	15.9109						Non-hemolytic phospholipase C (EC 3.1.4.3)	plcN2 BPSL0338	BPSL0338	2.15107	0.199259	-0.579982	-0.520591	Q63Y50		lipid catabolic process [GO:0016042];phosphatidylcholine phospholipase C activity [GO:0034480]				18	18	18	33.3	33.3	33.3	77.02	0	66.244	4355600	113	0	6	6	7	3	9	8	8	Q63Y50	By MS/MS	By MS/MS	By MS/MS	By MS/MS	By MS/MS	By MS/MS
19.9138	19.9505	20.0058	20.3172	20.3113	20.1536						Penicillin-binding protein 6 (EC 3.4.16.4)	BPSL0408	BPSL0408	2.14936	0.429656	-0.304008	-0.286836	Q63XY1		serine-type D-Ala-D-Ala carboxypeptidase activity [GO:0009002]				35	35	35	77.7	77.7	77.7	43.305	0	323.31	130540000	573	13	36	40	40	29	38	44	36	Q63XY1	By MS/MS	By MS/MS	By MS/MS	By MS/MS	By MS/MS	By MS/MS
16.5424	16.7988	16.7	17.0521	17.0791	17.1699						Putative hydrolase	BPSS2175	BPSS2175	2.14899	0.307572	-0.419964	-0.387879	Q63I95		hydrolase activity [GO:0016787]				17	17	17	59.7	59.7	59.7	37.485	0	90.828	7839000	112	0	7	7	7	6	9	7	6	Q63I95	By MS/MS	By MS/MS	By MS/MS	By MS/MS	By MS/MS	By MS/MS
16.4227	16.6913	16.6959	17.8275	17.2746	17.5062						Uncharacterized protein	BPSL1390	BPSL1390	2.14684	0.0692357	-0.932799	-0.787844	Q63V53						2	2	2	7.6	7.6	7.6	14.011	0	10.897	4665200	44	0	3	3	3	3	3	3	3	Q63V53	By MS/MS	By MS/MS	By MS/MS	By MS/MS	By MS/MS	By MS/MS
14.5074	14.6578	14.6875	13.2768	13.6628	13.9267						Uncharacterized protein	BPSS0194	BPSS0194	2.14361	0.0616176	0.995525	0.83184	Q63NV5						5	5	5	27.8	27.8	27.8	35.678	0	32.047	867950	36	0	5	4	4	0	2	2	2	Q63NV5	By MS/MS	By MS/MS	By MS/MS	By MS/MS	By MS/MS	By MS/MS
20.888	20.3111	20.7299	22.0395	21.9056	21.5156				+	LFQ intensity delta_tig_LFQ intensity WT	Putative H-NS-like DNA-binding protein	BPSS0060B	BPSS0060B	2.14118	0.0470706	-1.17724	-0.954728	Q63P84	intracellular [GO:0005622]	DNA binding [GO:0003677];regulation of transcription, DNA-templated [GO:0006355]";"intracellular [GO:0005622]				16	16	16	87.9	87.9	87.9	11.424	0	90.223	151160000	216	16	11	7	8	13	14	12	13	Q63P84	By MS/MS	By MS/MS	By MS/MS	By MS/MS	By MS/MS	By MS/MS
16.7273	16.5389	16.8714	16.0376	16.2496	16.1176						Putative aldolase	BPSL2970	BPSL2970	2.14047	0.202258	0.577576	0.518286	Q63QQ4		metabolic process [GO:0008152];lyase activity [GO:0016829]				5	5	5	36.4	36.4	36.4	21.146	0	19.153	2225900	44	0	3	5	6	0	2	4	3	Q63QQ4	By MS/MS	By MS/MS	By MS/MS	By MS/MS	By MS/MS	By MS/MS
17.6194	17.4199	17.5642	17.1542	17.0743	17.2344						UPF0303 protein BPSL1862	BPSL1862	BPSL1862	2.14016	0.341213	0.380207	0.353576	Q63TV5						7	7	7	52.1	52.1	52.1	17.344	0	77.872	8816800	99	1	7	6	8	3	7	5	7	Q63TV5	By MS/MS	By MS/MS	By MS/MS	By MS/MS	By MS/MS	By MS/MS
16.9496	16.8328	16.8079	15.1884	13.4131	13.768				+	LFQ intensity delta_tig_LFQ intensity WT	Putative metallo-beta lactamase-related protein	BPSS0485	BPSS0485	2.13656	0.00924752	2.74028	1.77465	Q63N12						6	6	6	25.3	25.3	25.3	32.281	0	15.327	1469600	30	0	4	5	7	2	2	0	1	Q63N12	By MS/MS	By MS/MS	By MS/MS	By MS/MS	By matching	By MS/MS
18.02	18.1058	18.1308	18.2749	18.3974	18.3221						Putative membrane protein	BPSL1080	BPSL1080	2.13174	0.504394	-0.245958	-0.234471	Q63W14	integral component of membrane [GO:0016021]	integral component of membrane [GO:0016021]			TRANSMEM 299 322 Helical. {ECO:0000256|SAM:Phobius}.;TRANSMEM 26 47 Helical. {ECO:0000256|SAM:Phobius}.	23	23	23	36.8	36.8	36.8	86.328	0	95.845	11002000	187	0	11	15	15	7	12	13	10	Q63W14	By MS/MS	By MS/MS	By MS/MS	By MS/MS	By MS/MS	By MS/MS
15.9254	16.6587	16.1131	11.4682	13.3136	13.5287				+	LFQ intensity delta_tig_LFQ intensity WT	Putative DNA-binding protein	BPSS0760	BPSS0760	2.13107	0.0108201	3.46224	2.04874	Q63MA0		DNA binding [GO:0003677]				8	8	8	29.3	29.3	29.3	45.422	0	35.722	1217500	30	0	6	7	7	0	0	0	0	Q63MA0	By MS/MS	By MS/MS	By MS/MS	By matching	By matching	By matching
21.588	21.3791	21.4472	22.1422	22.1221	21.8487						Putative porin related exported protein	BPSS1679	BPSS1679	2.13026	0.209285	-0.566217	-0.508779	Q63JN8	pore complex [GO:0046930]	ion transport [GO:0006811];porin activity [GO:0015288];pore complex [GO:0046930]				20	20	20	68	68	68	40.166	0	323.31	461120000	840	18	45	44	49	44	60	59	44	Q63JN8	By MS/MS	By MS/MS	By MS/MS	By MS/MS	By MS/MS	By MS/MS
18.3013	18.6114	18.5216	18.0375	17.8551	17.947						DNA topoisomerase 4 subunit B (EC 5.99.1.3) (Topoisomerase IV subunit B)	parE BPSL1069	BPSL1069	2.12844	0.227071	0.531595	0.480596	Q63W24	chromosome [GO:0005694]	ATP binding [GO:0005524];chromosome segregation [GO:0007059];DNA binding [GO:0003677];DNA topoisomerase type II (ATP-hydrolyzing) activity [GO:0003918];DNA topological change [GO:0006265];chromosome [GO:0005694]				46	46	46	75.2	75.2	75.2	72.565	0	323.31	39622000	479	6	34	41	41	19	30	35	33	Q63W24	By MS/MS	By MS/MS	By MS/MS	By MS/MS	By MS/MS	By MS/MS
16.5805	17.1642	17.0565	16.0943	15.9868	15.9079						Putative exported protein	BPSS0812A	BPSS0812A	2.12722	0.069137	0.937414	0.789553	Q63M48						2	2	2	24.5	24.5	24.5	16.955	0	19.551	2702200	36	0	2	3	3	0	3	3	3	Q63M48	By MS/MS	By MS/MS	By MS/MS	By MS/MS	By MS/MS	By MS/MS
17.6261	17.9106	18.5912	16.3774	16.6086	15.9449				+	LFQ intensity delta_tig_LFQ intensity WT	Probable acetoacetate decarboxylase (AAD) (ADC) (EC 4.1.1.4)	adc BPSS0018	BPSS0018	2.12701	0.0212644	1.73231	1.28689	Q63PC7		acetoacetate decarboxylase activity [GO:0047602]				18	18	18	84.1	84.1	84.1	27.493	0	116.12	11850000	163	3	12	18	21	4	9	8	7	Q63PC7	By MS/MS	By MS/MS	By MS/MS	By MS/MS	By MS/MS	By MS/MS
12.4237	14.5301	14.2382	17.1407	17.2928	16.8348				+	LFQ intensity delta_tig_LFQ intensity WT	Uncharacterized protein	BPSS0171	BPSS0171	2.12377	0.0102313	-3.35878	-2.00823	Q63NX7						9	9	9	53.4	53.4	53.4	17.541	0	34.231	6416200	66	0	0	0	2	3	7	7	6	Q63NX7	By matching	By matching	By MS/MS	By MS/MS	By MS/MS	By MS/MS
16.3324	16.911	16.4812	15.0093	14.5501	15.4585				+	LFQ intensity delta_tig_LFQ intensity WT	Cytochrome d ubiquinol oxidase subunit I (EC 1.10.3.-)	cydA BPSL0502	BPSL0502	2.12235	0.0255657	1.56886	1.19358	Q63XN7	integral component of membrane [GO:0016021];cytochrome complex [GO:0070069]	aerobic electron transport chain [GO:0019646];electron transfer activity [GO:0009055];integral component of membrane [GO:0016021];cytochrome complex [GO:0070069]			TRANSMEM 129 148 Helical. {ECO:0000256|SAM:Phobius}.;TRANSMEM 186 210 Helical. {ECO:0000256|SAM:Phobius}.;TRANSMEM 217 239 Helical. {ECO:0000256|SAM:Phobius}.;TRANSMEM 394 414 Helical. {ECO:0000256|SAM:Phobius}.;TRANSMEM 426 448 Helical. {ECO:0000256|SAM:Phobius}.;TRANSMEM 475 498 Helical. {ECO:0000256|SAM:Phobius}.;TRANSMEM 56 75 Helical. {ECO:0000256|SAM:Phobius}.;TRANSMEM 95 117 Helical. {ECO:…	5	5	5	15.6	15.6	15.6	59.123	0	194.79	1403500	29	0	3	5	5	1	1	1	2	Q63XN7	By MS/MS	By MS/MS	By MS/MS	By MS/MS	By MS/MS	By MS/MS
15.7862	16.2096	16.0619	15.3665	15.139	14.9405						Putative fusion protein, pyridine nucleotide-disulphide oxidoreductase and patatin-like phospholipase	BPSS2279	BPSS2279	2.11967	0.0813495	0.870605	0.741078	Q63HZ0		hydrolase activity [GO:0016787];lipid catabolic process [GO:0016042];oxidoreductase activity [GO:0016491];flavin adenine dinucleotide binding [GO:0050660]				10	10	10	19.6	19.6	19.6	82.074	0	37.453	2788000	74	0	5	10	9	0	4	4	3	Q63HZ0	By MS/MS	By MS/MS	By MS/MS	By MS/MS	By MS/MS	By MS/MS
21.6305	21.5939	21.1147	20.5828	20.4334	20.6566						Putative ATP-dependent Clp protease ATP-binding subunit	clpA BPSL0899	BPSL0899	2.11765	0.0768508	0.888788	0.754061	Q63WJ0		ATPase activity [GO:0016887];peptidase activity [GO:0008233];protein unfolding [GO:0043335];ATP binding [GO:0005524]				64	64	64	75.8	75.8	75.8	84.114	0	323.31	150200000	911	24	78	75	81	39	64	60	57	Q63WJ0	By MS/MS	By MS/MS	By MS/MS	By MS/MS	By MS/MS	By MS/MS
18.1366	18.2256	18.8188	19.3891	19.6105	19.7655				+	LFQ intensity delta_tig_LFQ intensity WT	2-oxoisovalerate dehydrogenase subunit alpha (EC 1.2.4.4) (Branched-chain alpha-keto acid dehydrogenase E1 component alpha chain)	bkdA1 BPSS2273	BPSS2273	2.11643	0.0466215	-1.19473	-0.963212	Q63HZ6		alpha-ketoacid dehydrogenase activity [GO:0003826];branched-chain amino acid catabolic process [GO:0009083];3-methyl-2-oxobutanoate dehydrogenase (2-methylpropanoyl-transferring) activity [GO:0003863]				30	30	30	82.2	82.2	82.2	45.415	0	293.84	63580000	385	4	17	19	26	17	28	29	30	Q63HZ6	By MS/MS	By MS/MS	By MS/MS	By MS/MS	By MS/MS	By MS/MS
17.1097	17.7907	17.6314	16.0875	15.158	14.8017				+	LFQ intensity delta_tig_LFQ intensity WT	Putative thiamine biosynthesis oxidoreductase ThiO	thiO BPSL3154	BPSL3154	2.11608	0.00881203	2.16153	1.50633	Q63Q71		D-amino acid metabolic process [GO:0046416];FAD binding [GO:0071949];D-amino-acid oxidase activity [GO:0003884]				10	10	10	41.3	41.3	41.3	40	0	54.012	1878100	36	1	4	11	6	1	2	2	0	Q63Q71	By MS/MS	By MS/MS	By MS/MS	By MS/MS	By MS/MS	By matching
12.4068	12.4542	13.3599	14.1826	14.8463	14.7371				+	LFQ intensity delta_tig_LFQ intensity WT	Putative extracellular solute-binding protein	BPSS0954	BPSS0954	2.11594	0.0169477	-1.84837	-1.34723	Q63LQ9	ATP-binding cassette (ABC) transporter complex [GO:0043190]	transmembrane transport [GO:0055085];ATP-binding cassette (ABC) transporter complex [GO:0043190]				11	10	10	28.5	26.6	26.6	58.03	0	29.749	1147800	25	0	0	0	0	1	2	3	1	Q63LQ9	By matching		By matching	By MS/MS	By MS/MS	By MS/MS
19.7421	20.2566	20.365	19.1044	19.0135	19.2314						Glucose-1-phosphate thymidylyltransferase (EC 2.7.7.24)	rmlA BPSL2685	BPSL2685	2.11581	0.0607811	1.00482	0.835792	H7C760		extracellular polysaccharide biosynthetic process [GO:0045226];metal ion binding [GO:0046872];glucose-1-phosphate thymidylyltransferase activity [GO:0008879]				24	24	24	96.3	96.3	96.3	32.962	0	240.56	47587000	348	6	25	28	32	15	18	26	20	H7C760	By MS/MS	By MS/MS	By MS/MS	By MS/MS	By MS/MS	By MS/MS
12.7882	13.2121	14.3159	15.711	16.1337	15.6377				+	LFQ intensity delta_tig_LFQ intensity WT	Putative D-arabinitol 4-dehydrogenase (EC 1.1.1.11)	dalD BPSL0840	BPSL0840	2.1155	0.00851502	-2.38874	-1.61307	Q63WQ2		D-arabinitol 4-dehydrogenase activity [GO:0047813];coenzyme binding [GO:0050662]				13	13	13	40.2	40.2	40.2	52.115	0	51.813	3157500	75	0	1	1	2	2	7	8	4	Q63WQ2	By MS/MS	By MS/MS	By MS/MS	By MS/MS	By MS/MS	By MS/MS
17.329	17.4218	17.3438	17.2016	17.0876	17.0792						Luciferase-like monooxygenase	BPSL2400	BPSL2400	2.11183	0.509072	0.242045	0.230774	Q63SC4		oxidoreductase activity, acting on paired donors, with incorporation or reduction of molecular oxygen [GO:0016705]";"monooxygenase activity [GO:0004497]				13	13	13	46.6	46.6	46.6	37.799	0	139.9	6352300	77	1	4	7	4	2	4	4	4	Q63SC4	By MS/MS	By MS/MS	By MS/MS	By MS/MS	By MS/MS	By MS/MS
19.8951	19.9049	19.8927	20.1828	20.4481	20.2482						Putative metallo-beta-lactamase family protein	BPSL1561	BPSL1561	2.10998	0.326409	-0.395437	-0.366183	Q63UN5						20	20	20	73.9	73.9	73.9	33.467	0	305.85	148030000	513	10	28	32	30	24	33	36	31	Q63UN5	By MS/MS	By MS/MS	By MS/MS	By MS/MS	By MS/MS	By MS/MS
15.6199	15.7415	15.8398	13.4748	14.5703	14.2439				+	LFQ intensity delta_tig_LFQ intensity WT	Putative GMC oxidoreductase	BPSL3419	BPSL3419	2.10953	0.023871	1.63737	1.23028	Q63PF7		oxidoreductase activity, acting on CH-OH group of donors [GO:0016614]";"flavin adenine dinucleotide binding [GO:0050660]				6	6	6	18.9	18.9	18.9	60.779	0	19.66	892430	26	0	2	2	2	0	1	2	1	Q63PF7	By MS/MS	By MS/MS	By MS/MS	By MS/MS	By MS/MS	By MS/MS
19.9922	19.8287	20.0862	20.609	20.9629	20.5497						Putative oxidoreductase	BPSL2743	BPSL2743	2.10823	0.121073	-0.738182	-0.642285	Q63RC9						27	27	27	92.8	92.8	92.8	35.143	0	323.31	134740000	434	15	20	25	29	17	26	33	33	Q63RC9	By MS/MS	By MS/MS	By MS/MS	By MS/MS	By MS/MS	By MS/MS
16.7542	16.8744	16.8503	17.38	17.3129	17.1094						Putative acyl-CoA transferase	wcbT BPSL2787	BPSL2787	2.10801	0.290423	-0.441173	-0.405026	Q63R86		biosynthetic process [GO:0009058];transferase activity [GO:0016740];pyridoxal phosphate binding [GO:0030170]				20	20	20	65.4	65.4	65.4	47.476	0	167.4	11235000	196	1	8	13	10	8	13	19	11	Q63R86	By MS/MS	By MS/MS	By MS/MS	By MS/MS	By MS/MS	By MS/MS
16.2554	16.3176	16.4955	16.7728	16.8766	16.7086						Putative membrane protein	BPSS1211	BPSS1211	2.10651	0.300407	-0.429825	-0.395411	Q63L02						25	13	13	56.2	31.4	31.4	56.016	0	103.67	5409100	118	0	6	6	9	4	7	9	7	Q63L02	By MS/MS	By MS/MS	By MS/MS	By MS/MS	By MS/MS	By MS/MS
16.2567	16.3417	16.3713	16.8044	16.6628	16.5839						Putative response regulator protein	BPSS1161	BPSS1161	2.10469	0.362759	-0.360458	-0.335911	Q63L47	intracellular [GO:0005622]	DNA binding [GO:0003677];phosphorelay signal transduction system [GO:0000160];regulation of transcription, DNA-templated [GO:0006355];transcription, DNA-templated [GO:0006351]";"intracellular [GO:0005622]				9	5	5	46.5	31.6	31.6	23.573	0	125.52	4540400	81	0	5	7	6	2	6	6	6	Q63L47	By MS/MS	By MS/MS	By MS/MS	By MS/MS	By MS/MS	By MS/MS
20.968	21.1039	20.7764	20.4161	20.4153	20.5202						Aminomethyltransferase (EC 2.1.2.10) (Glycine cleavage system T protein)	gcvT BPSL3360	BPSL3360	2.10382	0.247715	0.498885	0.453039	Q63PL4		glycine catabolic process [GO:0006546];transaminase activity [GO:0008483];aminomethyltransferase activity [GO:0004047]				20	20	20	69.1	69.1	69.1	40.092	0	323.31	81511000	333	9	24	25	24	16	19	25	21	Q63PL4	By MS/MS	By MS/MS	By MS/MS	By MS/MS	By MS/MS	By MS/MS
15.3403	15.6163	15.4825	14.9002	14.6815	14.3924						Primosomal protein N' (EC 3.6.4.-) (ATP-dependent helicase PriA)	priA BPSL3390	BPSL3390	2.09855	0.0949045	0.821677	0.703943	Q63PI6	primosome complex [GO:1990077]	ATP binding [GO:0005524];ATP-dependent DNA helicase activity [GO:0004003];DNA binding [GO:0003677];DNA replication, synthesis of RNA primer [GO:0006269];DNA unwinding involved in DNA replication [GO:0006268]";zinc ion binding [GO:0008270];"primosome complex [GO:1990077]				10	10	10	20.3	20.3	20.3	81.908	0	19.281	1212000	27	0	1	4	5	0	1	1	1	Q63PI6	By MS/MS	By MS/MS	By MS/MS	By MS/MS	By MS/MS	By MS/MS
19.0802	19.432	19.1031	17.7777	18.2209	18.4043						Type III restriction system endonuclease	BPSL0043	BPSL0043	2.09836	0.0543731	1.07075	0.879124	Q63YZ7		DNA binding [GO:0003677];endonuclease activity [GO:0004519];ATP binding [GO:0005524]				12	12	11	19.7	19.7	18.8	112.54	0	15.353	6268100	28	1	3	7	4	0	0	0	1	Q63YZ7	By MS/MS	By MS/MS	By MS/MS	By matching	By matching	By MS/MS
24.0823	23.9261	23.7982	24.3454	24.3738	24.5098						Putative hydroperoxide reductase	BPSL2096	BPSL2096	2.09781	0.263915	-0.474176	-0.432421	Q63T73	cell [GO:0005623]	antioxidant activity [GO:0016209];cell redox homeostasis [GO:0045454];oxidoreductase activity [GO:0016491];cell [GO:0005623]				29	29	29	96.2	96.2	96.2	20.305	0	323.31	1404700000	1003	27	55	61	56	48	76	73	76	Q63T73	By MS/MS	By MS/MS	By MS/MS	By MS/MS	By MS/MS	By MS/MS
17.6323	17.8989	17.9446	18.4054	18.5326	18.2937						Uncharacterized protein	BPSS0817	BPSS0817	2.09585	0.197629	-0.585267	-0.522868	Q63M43		endopeptidase inhibitor activity [GO:0004866]				79	79	78	52	52	51.7	218.47	0	278.37	34604000	559	7	24	32	36	25	47	44	36	Q63M43	By MS/MS	By MS/MS	By MS/MS	By MS/MS	By MS/MS	By MS/MS
16.4561	16.6314	16.5582	16.2856	16.1238	16.1015						Precorrin-3b C17-methyltransferase (EC 2.1.1.131)	cobJ BPSL1762	BPSL1762	2.09558	0.343773	0.378256	0.351167	Q63U54		cobalamin biosynthetic process [GO:0009236];precorrin-3B C17-methyltransferase activity [GO:0030789]				22	22	22	56.3	56.3	56.3	63.659	0	102.29	5618900	140	1	10	12	13	5	11	9	7	Q63U54	By MS/MS	By MS/MS	By MS/MS	By MS/MS	By MS/MS	By MS/MS
19.3756	19.6759	19.8945	18.8997	18.8103	18.9468						Delta-aminolevulinic acid dehydratase (EC 4.2.1.24)	hemB BPSL3183	BPSL3183	2.0952	0.112958	0.763074	0.660292	Q63Q41		porphobilinogen synthase activity [GO:0004655];porphyrin-containing compound biosynthetic process [GO:0006779];metal ion binding [GO:0046872]				23	23	23	59	59	59	39.404	0	254.24	64473000	328	8	20	27	28	11	18	18	22	Q63Q41	By MS/MS	By MS/MS	By MS/MS	By MS/MS	By MS/MS	By MS/MS
11.6069	12.1021	13.6473	15.4294	15.472	15.489				+	LFQ intensity delta_tig_LFQ intensity WT	Uncharacterized protein	BPSL0067	BPSL0067	2.09411	0.00902222	-3.01134	-1.86492	Q63YX3						4	4	4	39	39	39	15.629	0	23.204	962690	32	0	0	0	1	1	3	3	3	Q63YX3		By matching	By MS/MS	By MS/MS	By MS/MS	By MS/MS
19.24	19.5035	19.3215	18.0471	17.5533	18.4577				+	LFQ intensity delta_tig_LFQ intensity WT	Metal-related two-component system, response regulator	irlR2 BPSS1994	BPSS1994	2.09321	0.0379231	1.33559	1.04933	Q63IS2	intracellular [GO:0005622]	DNA binding [GO:0003677];phosphorelay signal transduction system [GO:0000160];regulation of transcription, DNA-templated [GO:0006355];transcription, DNA-templated [GO:0006351]";"intracellular [GO:0005622]				10	10	10	49.6	49.6	49.6	26.171	0	28.283	7674300	61	2	6	6	5	3	4	4	5	Q63IS2	By MS/MS	By MS/MS	By MS/MS	By MS/MS	By MS/MS	By MS/MS
17.2563	17.3152	17.4663	16.932	17.0414	16.8574						General secretory pathway protein E	gspE BPSL0008	BPSL0008	2.09146	0.321755	0.40231	0.371728	Q63Z29	type II protein secretion system complex [GO:0015627]	ATP binding [GO:0005524];protein secretion by the type II secretion system [GO:0015628];protein transporter activity [GO:0008565];type II protein secretion system complex [GO:0015627]				27	27	27	69.6	69.6	69.6	53.834	0	169.94	15216000	284	2	19	25	22	13	18	24	15	Q63Z29	By MS/MS	By MS/MS	By MS/MS	By MS/MS	By MS/MS	By MS/MS
17.5507	17.6815	17.9471	17.1384	17.0756	16.863						Putative acyl-CoA dehydrogenase family protein	BPSL1234	BPSL1234	2.09128	0.139266	0.70078	0.612934	Q63VL1		oxidoreductase activity, acting on the CH-CH group of donors [GO:0016627]";"flavin adenine dinucleotide binding [GO:0050660]				17	17	16	51.5	51.5	49.5	45.145	0	66.728	14005000	227	3	18	18	19	11	13	14	12	Q63VL1	By MS/MS	By MS/MS	By MS/MS	By MS/MS	By MS/MS	By MS/MS
13.8332	14.544	14.9974	12.9298	12.6099	12.6596				+	LFQ intensity delta_tig_LFQ intensity WT	Putative fimbriae assembly protein	BPSL1894	BPSL1894	2.09016	0.0218357	1.7251	1.27495	Q63TS2						3	3	3	14.1	14.1	14.1	43.058	0	8.4454	162900	8	0	1	2	3	0	0	0	0	Q63TS2	By MS/MS	By MS/MS	By MS/MS
21.0255	20.9217	20.9648	21.6886	21.7569	22.2945						Malate synthase (EC 2.3.3.9)	aceB BPSL2192	BPSL2192	2.08208	0.0690353	-0.94262	-0.7895	Q63SX9		glyoxylate cycle [GO:0006097];tricarboxylic acid cycle [GO:0006099];malate synthase activity [GO:0004474]				56	56	56	88.3	88.3	88.3	59.22	0	323.31	452780000	1011	27	48	49	50	59	63	69	69	Q63SX9	By MS/MS	By MS/MS	By MS/MS	By MS/MS	By MS/MS	By MS/MS
17.5438	17.7993	17.5879	17.2727	17.1314	17.0597						Uncharacterized protein	BPSL1226	BPSL1226	2.08174	0.253561	0.489089	0.444363	Q63VL8		hydrolase activity [GO:0016787]				9	9	9	55.1	55.1	55.1	21.982	0	73.254	7081600	88	2	9	9	6	3	7	5	4	Q63VL8	By MS/MS	By MS/MS	By MS/MS	By MS/MS	By MS/MS	By MS/MS
17.4122	17.8967	17.8233	16.9361	16.8973	17.0319						Sulfate adenylyltransferase (EC 2.7.7.4)	cysD BPSL0959	BPSL0959	2.07718	0.116139	0.755651	0.653691	Q63WC9		sulfate adenylyltransferase (ATP) activity [GO:0004781];sulfate reduction [GO:0019419];ATP binding [GO:0005524]				21	21	1	81.6	81.6	5.9	36.258	0	142.81	12924000	195	4	12	23	20	4	12	14	13	Q63WC9	By MS/MS	By MS/MS	By MS/MS	By MS/MS	By MS/MS	By MS/MS
21.0156	21.1475	21.176	21.5545	21.6261	21.3925						Putrescine-binding periplasmic protein	potF BPSL1555	BPSL1555	2.07604	0.315435	-0.411354	-0.379138	Q63UP1	periplasmic space [GO:0042597]	polyamine binding [GO:0019808];polyamine transport [GO:0015846];periplasmic space [GO:0042597]	SUBCELLULAR LOCATION: Periplasm {ECO:0000256|PIRNR:PIRNR019574}.			31	31	29	72.5	72.5	72.5	40.166	0	323.31	285760000	638	15	36	33	39	33	48	47	41	Q63UP1	By MS/MS	By MS/MS	By MS/MS	By MS/MS	By MS/MS	By MS/MS
19.6832	19.7715	19.3187	20.4489	20.2442	20.2855						Putative exported protein	BPSL2014	BPSL2014	2.07431	0.123472	-0.735081	-0.638082	Q63TF4						11	11	11	64.8	64.8	64.8	13.879	0	90.987	53129000	207	8	11	10	10	13	15	17	13	Q63TF4	By MS/MS	By MS/MS	By MS/MS	By MS/MS	By MS/MS	By MS/MS
17.0661	17.1839	17.3139	16.8582	16.6793	16.6846						Lipid A export ATP-binding/permease protein MsbA (EC 3.6.3.-)	msbA BPSL1118	BPSL1118	2.07284	0.287062	0.447279	0.409376	Q63VX7	plasma membrane [GO:0005886];integral component of membrane [GO:0016021]	ATP binding [GO:0005524];lipid-transporting ATPase activity [GO:0034040];plasma membrane [GO:0005886];integral component of membrane [GO:0016021]	Multi-pass membrane protein {ECO:0000255|HAMAP-Rule:MF_01703}.;SUBCELLULAR LOCATION: Cell inner membrane {ECO:0000255|HAMAP-Rule:MF_01703}		TRANSMEM 138 158 Helical. {ECO:0000255|HAMAP-Rule:MF_01703}.;TRANSMEM 164 184 Helical. {ECO:0000255|HAMAP-Rule:MF_01703}.;TRANSMEM 263 283 Helical. {ECO:0000255|HAMAP-Rule:MF_01703}.;TRANSMEM 292 312 Helical. {ECO:0000255|HAMAP-Rule:MF_01703}.;TRANSMEM 80 100 Helical. {ECO:0000255|HAMAP-Rule:MF_01703}.;TRANSMEM 34 54 Helical. {ECO:0000255|HAMAP-Rule:MF_01703}.	21	21	20	47.1	47.1	45.8	64.838	0	80.917	6236100	123	1	7	12	13	5	8	10	4	Q63VX7	By MS/MS	By MS/MS	By MS/MS	By MS/MS	By MS/MS	By MS/MS
17.6446	17.6162	17.865	17.3135	17.1367	17.2861						Lipid A deacylase (EC 3.1.1.77) (LPS 3-O-deacylase) (Outer membrane enzyme)	BPSL0505	BPSL0505	2.07225	0.272355	0.463147	0.422615	Q63XN4	cell outer membrane [GO:0009279]	acyloxyacyl hydrolase activity [GO:0050528];cell outer membrane [GO:0009279]	Multi-pass membrane protein {ECO:0000256|PIRNR:PIRNR029681}.;SUBCELLULAR LOCATION: Cell outer membrane {ECO:0000256|PIRNR:PIRNR029681}			6	6	6	43.4	43.4	43.4	20.87	0	25.772	7562500	68	1	5	5	8	1	4	5	4	Q63XN4	By MS/MS	By MS/MS	By MS/MS	By MS/MS	By MS/MS	By MS/MS
17.8422	17.8604	17.8771	17.3032	17.2691	17.579						Putative capsule polysaccharide export ABC transporter transmembrane protein	wcbD BPSL2806	BPSL2806	2.0718	0.263664	0.47614	0.433394	H7C733	integral component of membrane [GO:0016021]	integral component of membrane [GO:0016021]			TRANSMEM 356 377 Helical. {ECO:0000256|SAM:Phobius}.;TRANSMEM 25 46 Helical. {ECO:0000256|SAM:Phobius}.	20	20	19	55.8	55.8	53.9	42.387	0	74.773	12413000	173	2	15	16	18	8	9	12	14	H7C733	By MS/MS	By MS/MS	By MS/MS	By MS/MS	By MS/MS	By MS/MS
13.7103	15.3894	15.108	17.5905	18.154	17.1257				+	LFQ intensity delta_tig_LFQ intensity WT	Putative exported protein	BPSS0357	BPSS0357	2.07136	0.00880808	-2.88751	-1.80661	Q63NE2						7	7	7	60.1	60.1	60.1	19.7	0	96.065	4816700	51	0	1	2	2	1	2	6	3	Q63NE2	By MS/MS	By MS/MS	By MS/MS	By MS/MS	By MS/MS	By MS/MS
17.4235	17.3741	17.3889	17.2967	17.3241	17.2779						Glutamate--cysteine ligase (EC 6.3.2.2) (Gamma-ECS) (GCS) (Gamma-glutamylcysteine synthetase)	gshA BPSL0102	BPSL0102	2.07131	0.779768	0.0959148	0.0940457	Q63YT7		glutamate-cysteine ligase activity [GO:0004357];glutathione biosynthetic process [GO:0006750];ATP binding [GO:0005524]				26	26	26	66.2	66.2	66.2	59.358	0	229.48	16803000	235	0	16	19	18	10	16	20	18	Q63YT7	By MS/MS	By MS/MS	By MS/MS	By MS/MS	By MS/MS	By MS/MS
17.1673	17.3599	17.2258	16.9624	16.7615	16.7677						DNA-directed DNA polymerase (EC 2.7.7.7)	dnaE BPSL1117	BPSL1117	2.07046	0.30826	0.420472	0.386756	Q63VX8	cytoplasm [GO:0005737]	3'-5' exonuclease activity [GO:0008408];DNA replication [GO:0006260];DNA-directed DNA polymerase activity [GO:0003887];nucleic acid binding [GO:0003676];cytoplasm [GO:0005737]	SUBCELLULAR LOCATION: Cytoplasm {ECO:0000256|SAAS:SAAS00002413}.			45	45	45	47.7	47.7	47.7	130.1	0	247.21	20078000	367	1	24	34	30	12	31	23	20	Q63VX8	By MS/MS	By MS/MS	By MS/MS	By MS/MS	By MS/MS	By MS/MS
20.7808	20.5722	20.6912	21.3228	21.2146	21.668						Putative aldehyde dehydrogenase family protein	BPSS1466	BPSS1466	2.06942	0.131081	-0.720404	-0.626733	Q63KA0		oxidoreductase activity, acting on the aldehyde or oxo group of donors, NAD or NADP as acceptor [GO:0016620]				35	35	35	66.6	66.6	66.6	53.791	0	323.31	238890000	696	23	40	39	38	38	46	51	49	Q63KA0	By MS/MS	By MS/MS	By MS/MS	By MS/MS	By MS/MS	By MS/MS
16.5002	16.5653	16.6121	17.5303	17.1902	17.0543						Lipoprotein	BPSS0266	BPSS0266	2.06728	0.142142	-0.699059	-0.610406	Q63NN4						9	8	8	44.7	42.1	42.1	28.494	0	34.201	8813500	105	0	6	8	5	7	8	8	7	Q63NN4	By MS/MS	By MS/MS	By MS/MS	By MS/MS	By MS/MS	By MS/MS
21.3141	21.2753	20.8288	20.191	20.0307	20.4198						Putative non-ribosomal peptide synthase/polyketide synthase	BPSS1170	BPSS1170	2.06707	0.0703079	0.925589	0.776289	Q63L38		metabolic process [GO:0008152];phosphopantetheine binding [GO:0031177];catalytic activity [GO:0003824]				50	50	50	72.9	72.9	72.9	85.593	0	323.31	121290000	653	21	55	57	55	31	43	46	45	Q63L38	By MS/MS	By MS/MS	By MS/MS	By MS/MS	By MS/MS	By MS/MS
15.6888	15.4951	15.8916	16.7363	16.5142	16.2942						Uncharacterized protein	BPSS0432	BPSS0432	2.06323	0.0949418	-0.823048	-0.702589	Q63N64						9	9	9	50.6	50.6	50.6	26.738	0	49.147	4776500	83	0	3	2	4	5	5	8	4	Q63N64	By MS/MS	By MS/MS	By MS/MS	By MS/MS	By MS/MS	By MS/MS
17.2836	17.1951	17.3373	16.99	17.086	17						Putative membrane protein	BPSL1442	BPSL1442	2.06124	0.504511	0.246697	0.234624	Q63V02	integral component of membrane [GO:0016021]	transmembrane transport [GO:0055085];integral component of membrane [GO:0016021]			TRANSMEM 140 161 Helical. {ECO:0000256|SAM:Phobius}.;TRANSMEM 59 80 Helical. {ECO:0000256|SAM:Phobius}.;TRANSMEM 92 111 Helical. {ECO:0000256|SAM:Phobius}.;TRANSMEM 15 38 Helical. {ECO:0000256|SAM:Phobius}.	8	8	8	25.3	25.3	25.3	43.317	0	19.755	6285300	56	0	3	3	4	4	5	3	3	Q63V02	By MS/MS	By MS/MS	By MS/MS	By MS/MS	By MS/MS	By MS/MS
16.7453	16.6158	16.8241	17.2561	17.2071	17.0321						Putative malonate decarboxylase beta-subunit	BPSL1331	BPSL1331	2.06	0.294759	-0.436648	-0.400172	Q63VB0	cytoplasm [GO:0005737]	carboxy-lyase activity [GO:0016831];cellular carbohydrate metabolic process [GO:0044262];cytoplasm [GO:0005737]	SUBCELLULAR LOCATION: Cytoplasm {ECO:0000256|SAAS:SAAS00710105}.			15	15	15	65.7	65.7	65.7	32.493	0	123.14	12160000	181	0	9	7	13	6	11	15	10	Q63VB0	By MS/MS	By MS/MS	By MS/MS	By MS/MS	By MS/MS	By MS/MS
14.0515	13.9455	14.9378	15.8715	16.9906	16.6001				+	LFQ intensity delta_tig_LFQ intensity WT	Putative O-acetyl transferase (O-antigen-related)	BPSS0427	BPSS0427	2.05927	0.0103643	-2.1758	-1.49598	Q63N68		transferase activity [GO:0016740]				7	7	7	51.3	51.3	51.3	20.32	0	33.4	4769600	53	0	1	1	2	0	2	6	3	Q63N68	By MS/MS	By MS/MS	By MS/MS	By MS/MS	By MS/MS	By MS/MS
13.1551	13.0957	14.291	15.4761	16.4312	15.6413				+	LFQ intensity delta_tig_LFQ intensity WT	Putative transcriptional regulatory protein	BPSL1990	BPSL1990	2.05871	0.00803239	-2.33559	-1.56964	Q63TH8		carbohydrate derivative metabolic process [GO:1901135];DNA binding [GO:0003677];DNA binding transcription factor activity [GO:0003700];transcription, DNA-templated [GO:0006351]";"carbohydrate derivative binding [GO:0097367]				12	12	12	51.9	51.9	51.9	32.229	0	72.446	4876200	94	0	0	1	2	3	3	10	5	Q63TH8	By matching	By MS/MS	By MS/MS	By MS/MS	By MS/MS	By MS/MS
16.8154	17.148	16.9045	15.9181	16.3819	15.9047						Uncharacterized protein	BPSL0473	BPSL0473	2.05684	0.0782393	0.887771	0.748724	Q63XR7						8	8	8	47.3	47.3	47.3	29.982	0	124.97	5514100	78	1	5	6	7	1	3	5	1	Q63XR7	By MS/MS	By MS/MS	By MS/MS	By MS/MS	By MS/MS	By MS/MS
20.7926	20.6321	20.662	19.9246	19.7479	20.2386						Putative exported protein	BPSL3146	BPSL3146	2.05649	0.129969	0.725157	0.629624	Q63Q79						19	19	19	76.2	76.2	76.2	23.689	0	323.31	84730000	330	14	25	27	28	12	19	23	22	Q63Q79	By MS/MS	By MS/MS	By MS/MS	By MS/MS	By MS/MS	By MS/MS
19.0814	19.0974	19.1714	19.3981	19.3187	19.2774						Ribonuclease R (RNase R) (EC 3.1.13.1)	rnr BPSL1874	BPSL1874	2.05378	0.553734	-0.21467	-0.205426	Q63TU3	cytoplasm [GO:0005737]	exoribonuclease II activity [GO:0008859];RNA binding [GO:0003723];cytoplasm [GO:0005737]	SUBCELLULAR LOCATION: Cytoplasm {ECO:0000256|HAMAP-Rule:MF_01895, ECO:0000256|SAAS:SAAS00385373}.			56	56	56	69.7	69.7	69.7	93.866	0	323.31	52865000	638	6	37	47	44	26	49	49	44	Q63TU3	By MS/MS	By MS/MS	By MS/MS	By MS/MS	By MS/MS	By MS/MS
18.0156	18.2606	18.1674	18.6816	18.6469	18.4776						Putative exported protein	BPSL2875	BPSL2875	2.0534	0.28106	-0.454178	-0.41469	Q63QZ9						10	10	10	50.5	50.5	50.5	19.693	0	97.492	14323000	100	1	7	5	6	5	8	7	8	Q63QZ9	By MS/MS	By MS/MS	By MS/MS	By MS/MS	By MS/MS	By MS/MS
20.9061	20.844	21.2078	20.2228	20.4589	20.3876						Uncharacterized protein	BPSL1828	BPSL1828	2.04939	0.176608	0.629486	0.555921	Q63TY9		protein kinase activity [GO:0004672]				59	59	59	83.6	83.6	83.6	73.475	0	323.31	336720000	1174	30	81	75	86	56	73	83	69	Q63TY9	By MS/MS	By MS/MS	By MS/MS	By MS/MS	By MS/MS	By MS/MS
16.0984	16.3812	15.9175	15.2937	14.656	15.1196						Precorrin-8X methylmutase (EC 5.4.1.2)	cobH BPSL1760	BPSL1760	2.04877	0.0534835	1.10923	0.899421	Q63U56		cobalamin biosynthetic process [GO:0009236];precorrin-8X methylmutase activity [GO:0016993]				8	8	8	43.8	43.8	43.8	21.366	0	13.862	2040700	27	1	6	3	8	0	1	1	1	Q63U56	By MS/MS	By MS/MS	By MS/MS	By MS/MS	By MS/MS	By MS/MS
19.0607	19.1003	19.007	19.3756	19.2211	19.3345						Putative ABC transport system, ATP-binding protein	BPSL1548	BPSL1548	2.04844	0.495798	-0.254371	-0.241452	Q63UP8		ATPase activity [GO:0016887];ATP binding [GO:0005524]				35	35	35	72.6	72.6	72.6	59.53	0	323.31	69453000	501	11	35	34	40	25	30	38	32	Q63UP8	By MS/MS	By MS/MS	By MS/MS	By MS/MS	By MS/MS	By MS/MS
19.3119	18.912	19.4126	18.4262	18.3547	18.0106						Uncharacterized protein	BPSS0758	BPSS0758	2.04782	0.0691581	0.948328	0.790562	Q63MA2						7	7	7	43.5	43.5	43.5	17.134	0	5.5274	11718000	35	1	3	4	3	1	3	2	2	Q63MA2	By MS/MS	By MS/MS	By MS/MS	By MS/MS	By MS/MS	By MS/MS
17.7121	17.6678	17.635	17.3215	17.4596	17.2297						Mce related protein	BPSL0403	BPSL0403	2.04689	0.396379	0.334692	0.312658	Q63XY6	integral component of membrane [GO:0016021]	integral component of membrane [GO:0016021]			TRANSMEM 7 28 Helical. {ECO:0000256|SAM:Phobius}.	17	17	17	67.3	67.3	67.3	32.885	0	93.191	15303000	175	3	12	14	12	7	9	14	8	Q63XY6	By MS/MS	By MS/MS	By MS/MS	By MS/MS	By MS/MS	By MS/MS
18.1301	18.3944	18.3423	13.7912	13.4365	16.0295				+	LFQ intensity delta_tig_LFQ intensity WT	Putative cyclopropane-fatty-acyl-phospholipid synthase	BPSS2039	BPSS2039	2.0453	0.0112	3.8699	2.13134	Q63IN0		lipid biosynthetic process [GO:0008610]				14	14	14	51.8	51.8	51.8	35.841	0	43.165	4268800	56	2	11	12	12	1	1	1	5	Q63IN0	By MS/MS	By MS/MS	By MS/MS	By MS/MS	By MS/MS	By MS/MS
16.0518	16.2413	15.861	15.5243	15.1822	15.3501						Putative glycosyl transferase (LPS biosynthesis-related)	BPSL1122	BPSL1122	2.04238	0.142619	0.699195	0.609233	Q63VX3		transferase activity [GO:0016740]				6	6	6	18.8	18.8	18.8	45.735	0	5.4764	1381900	25	0	2	5	2	0	2	3	1	Q63VX3	By MS/MS	By MS/MS	By MS/MS	By MS/MS	By MS/MS	By MS/MS
17.3662	17.5208	17.339	17.072	16.9503	17.1218						Cytosine deaminase (EC 3.5.4.1)	codA BPSS0761	BPSS0761	2.04202	0.364399	0.360633	0.335105	Q63M99		cytosine deaminase activity [GO:0004131];5-fluorocytosine deaminase activity [GO:0102480]				26	26	26	70.6	70.6	70.6	45.996	0	203.89	21972000	301	4	18	27	26	13	16	19	23	Q63M99	By MS/MS	By MS/MS	By MS/MS	By MS/MS	By MS/MS	By MS/MS
17.9014	17.8804	18.0695	18.3309	18.4396	18.2458						Deoxyguanosinetriphosphate triphosphohydrolase-like protein	BPSL3167	BPSL3167	2.04194	0.332398	-0.388329	-0.358888	Q63Q58		triphosphoric monoester hydrolase activity [GO:0016793]				21	21	21	70.7	70.7	70.7	45.976	0	74.655	25038000	225	2	9	10	14	7	16	17	14	Q63Q58	By MS/MS	By MS/MS	By MS/MS	By MS/MS	By MS/MS	By MS/MS
15.9777	15.9817	16.1975	16.5756	16.6997	16.4213						Sensory kinase protein	BPSS2345	BPSS2345	2.04193	0.240887	-0.513222	-0.463022	Q63HS5	intracellular [GO:0005622];integral component of membrane [GO:0016021]	intracellular [GO:0005622];phosphorelay sensor kinase activity [GO:0000155];integral component of membrane [GO:0016021]			TRANSMEM 323 345 Helical. {ECO:0000256|SAM:Phobius}.;TRANSMEM 39 58 Helical. {ECO:0000256|SAM:Phobius}.	18	18	18	34.9	34.9	34.9	82.236	0	62.739	6260900	113	0	4	4	8	2	8	11	4	Q63HS5	By MS/MS	By MS/MS	By MS/MS	By MS/MS	By MS/MS	By MS/MS
15.2868	15.9478	16.0492	13.5531	14.5359	13.7592				+	LFQ intensity delta_tig_LFQ intensity WT	tRNA-specific 2-thiouridylase MnmA (EC 2.8.1.13)	mnmA BPSL2889	BPSL2889	2.04106	0.0204235	1.81186	1.31011	Q63QY5	cytoplasm [GO:0005737]	ATP binding [GO:0005524];sulfurtransferase activity [GO:0016783];tRNA binding [GO:0000049];tRNA processing [GO:0008033];cytoplasm [GO:0005737]	SUBCELLULAR LOCATION: Cytoplasm {ECO:0000255|HAMAP-Rule:MF_00144}.			13	13	13	40.7	40.7	40.7	41.83	0	48.873	2174000	52	3	7	11	10	0	1	2	1	Q63QY5	By MS/MS	By MS/MS	By MS/MS	By MS/MS	By MS/MS	By MS/MS
17.7149	17.792	17.7154	17.4474	17.3728	17.1697						Phosphoribosyl-ATP pyrophosphatase (PRA-PH) (EC 3.6.1.31)	hisE BPSL3131	BPSL3131	2.04072	0.316054	0.410788	0.377962	Q63Q94	cytoplasm [GO:0005737]	ATP binding [GO:0005524];histidine biosynthetic process [GO:0000105];phosphoribosyl-ATP diphosphatase activity [GO:0004636];cytoplasm [GO:0005737]	SUBCELLULAR LOCATION: Cytoplasm {ECO:0000255|HAMAP-Rule:MF_01020}.			9	9	9	54.1	54.1	54.1	13.361	0	28.833	6993900	106	5	7	9	9	6	7	6	6	Q63Q94	By MS/MS	By MS/MS	By MS/MS	By MS/MS	By MS/MS	By MS/MS
15.9875	15.9092	15.5897	15.2585	15.084	14.9136						ATP-dependent DNA helicase Rep (EC 3.6.4.12)	rep BPSL3355	BPSL3355	2.04012	0.12121	0.743417	0.642407	Q63PL9		ATP binding [GO:0005524];ATP-dependent DNA helicase activity [GO:0004003];DNA unwinding involved in DNA replication [GO:0006268];single-stranded DNA binding [GO:0003697];3'-5' exonuclease activity [GO:0008408]				7	6	6	14	12.8	12.8	78.082	0	12.999	1780500	27	1	2	3	3	0	2	3	3	Q63PL9	By MS/MS	By MS/MS	By MS/MS	By MS/MS	By MS/MS	By MS/MS
18.4182	18.4299	18.5301	19.0453	18.7575	19.0607						6-phosphogluconolactonase (EC 3.1.1.31)	pgl BPSL2613	BPSL2613	2.03901	0.252961	-0.495109	-0.448145	Q63RQ8		carbohydrate metabolic process [GO:0005975];pentose-phosphate shunt [GO:0006098];6-phosphogluconolactonase activity [GO:0017057]				16	16	16	64.2	64.2	64.2	23.925	0	211.91	33332000	275	3	17	19	16	15	17	17	16	Q63RQ8	By MS/MS	By MS/MS	By MS/MS	By MS/MS	By MS/MS	By MS/MS
14.5661	13.8034	14.6623	15.6409	15.7305	15.563				+	LFQ intensity delta_tig_LFQ intensity WT	Ribose import ATP-binding protein RbsA (EC 3.6.3.17)	rbsA BPSS0142	BPSS0142	2.03565	0.0414233	-1.30086	-1.01952	Q63P06	plasma membrane [GO:0005886]	ATP binding [GO:0005524];monosaccharide-transporting ATPase activity [GO:0015407];plasma membrane [GO:0005886]	Peripheral membrane protein {ECO:0000255|HAMAP-Rule:MF_01716}.;SUBCELLULAR LOCATION: Cell inner membrane {ECO:0000255|HAMAP-Rule:MF_01716}			16	16	16	43.9	43.9	43.9	55.251	0	40.074	3535600	81	0	1	1	3	5	5	7	7	Q63P06	By MS/MS	By MS/MS	By MS/MS	By MS/MS	By MS/MS	By MS/MS
13.8798	15.3247	15.4756	11.3525	12.6255	11.7767				+	LFQ intensity delta_tig_LFQ intensity WT	Putative hydrolase	BPSL0623	BPSL0623	2.03477	0.00850262	2.97511	1.82356	Q63XB3		metabolic process [GO:0008152];hydrolase activity [GO:0016787]				3	3	3	19	19	19	35.039	0	13.613	447850	11	0	2	3	3	0	0	0	0	Q63XB3	By MS/MS	By MS/MS	By MS/MS	By matching	By matching	By matching
14.4541	14.2266	15.3056	16.2629	16.3155	16.1179				+	LFQ intensity delta_tig_LFQ intensity WT	Putative heptosyltransferase (O-antigen related)	BPSS0425	BPSS0425	2.03295	0.0267662	-1.56999	-1.17723	Q63N70		metabolic process [GO:0008152]";"transferase activity, transferring glycosyl groups [GO:0016757]				11	11	11	39.7	39.7	39.7	45.21	0	58.112	3296500	65	0	1	1	2	4	4	5	3	Q63N70	By MS/MS	By MS/MS	By MS/MS	By MS/MS	By MS/MS	By MS/MS
16.7566	16.6163	16.0362	12.143	12.0106	14.3121				+	LFQ intensity delta_tig_LFQ intensity WT	Uncharacterized protein	BPSS1270	BPSS1270	2.0275	0.0109781	3.64779	2.05164	Q63KU4						10	10	10	39.3	39.3	39.3	29.413	0	20.515	1695600	39	2	11	9	6	0	0	0	1	Q63KU4	By MS/MS	By MS/MS	By MS/MS	By matching	By matching	By MS/MS
15.4051	15.3677	15.5736	16.1629	16.1491	15.8247						Putative membrane protein	BPSL1589	BPSL1589	2.0265	0.193243	-0.596742	-0.529329	Q63UL1	integral component of membrane [GO:0016021]	integral component of membrane [GO:0016021]			TRANSMEM 186 205 Helical. {ECO:0000256|SAM:Phobius}.;TRANSMEM 212 235 Helical. {ECO:0000256|SAM:Phobius}.;TRANSMEM 241 259 Helical. {ECO:0000256|SAM:Phobius}.;TRANSMEM 12 37 Helical. {ECO:0000256|SAM:Phobius}.	11	11	11	35.3	35.3	35.3	40.792	0	42.864	3663600	94	1	4	5	6	4	5	9	4	Q63UL1	By MS/MS	By MS/MS	By MS/MS	By MS/MS	By MS/MS	By MS/MS
17.2557	17.0333	17.4563	17.7904	17.8865	17.8295						Putative glutathione S-transferase-like protein	BPSL2906	BPSL2906	2.02622	0.198922	-0.587046	-0.521675	Q63QW8		transferase activity [GO:0016740]				14	14	14	70.7	70.7	70.7	26.217	0	83.998	14345000	152	3	10	9	10	6	8	11	11	Q63QW8	By MS/MS	By MS/MS	By MS/MS	By MS/MS	By MS/MS	By MS/MS
17.3037	17.3267	17.3973	17.7807	17.7437	17.5561						Uncharacterized protein	BPSS1442	BPSS1442	2.0244	0.374679	-0.350953	-0.326467	Q63KC2						16	16	16	52.2	52.2	52.2	43.195	0	72.738	9655100	185	2	11	13	16	6	11	13	13	Q63KC2	By MS/MS	By MS/MS	By MS/MS	By MS/MS	By MS/MS	By MS/MS
14.3022	14.4238	14.9919	15.4882	15.9218	15.9487				+	LFQ intensity delta_tig_LFQ intensity WT	Putative crp-family transcriptional regulator	BPSS1917	BPSS1917	2.02246	0.0467094	-1.21363	-0.963427	Q63IZ9		regulation of transcription, DNA-templated [GO:0006355];transcription, DNA-templated [GO:0006351]";"DNA binding [GO:0003677]				11	11	10	48.1	48.1	43.1	28.973	0	52.369	2840100	66	1	1	2	4	2	6	8	3	Q63IZ9	By MS/MS	By MS/MS	By MS/MS	By MS/MS	By MS/MS	By MS/MS
16.942	17.1286	17.2587	16.7097	16.6148	16.5342						Putative hydrolase	BPSL1948	BPSL1948	2.02168	0.254379	0.490185	0.443628	Q63TL9		hydrolase activity [GO:0016787]				12	12	12	61.1	61.1	61.1	32.641	0	76.53	8005600	140	3	7	14	13	5	7	12	7	Q63TL9	By MS/MS	By MS/MS	By MS/MS	By MS/MS	By MS/MS	By MS/MS
21.2499	21.3126	21.3454	20.1845	19.1774	20.0725				+	LFQ intensity delta_tig_LFQ intensity WT	Putative non-ribosomal antibiotic-related peptide synthase	BPSL1712	BPSL1712	2.01871	0.0314766	1.49118	1.12978	Q63UA4		metabolic process [GO:0008152];phosphopantetheine binding [GO:0031177];catalytic activity [GO:0003824]				275	275	275	57	57	57	673.62	0	323.31	125850000	1827	40	233	264	258	48	98	106	118	Q63UA4	By MS/MS	By MS/MS	By MS/MS	By MS/MS	By MS/MS	By MS/MS
19.0745	19.1981	19.1302	18.92	18.8335	18.9505						ADP-L-glycero-D-manno-heptose-6-epimerase (EC 5.1.3.20) (ADP-L-glycero-beta-D-manno-heptose-6-epimerase) (ADP-glyceromanno-heptose 6-epimerase) (ADP-hep 6-epimerase) (AGME)	hldD gmhD BPSL2509	BPSL2509	2.01626	0.52544	0.232922	0.221821	P0DMK5		ADP-L-glycero-beta-D-manno-heptose biosynthetic process [GO:0097171];carbohydrate metabolic process [GO:0005975];NADP binding [GO:0050661];ADP-glyceromanno-heptose 6-epimerase activity [GO:0008712]				24	24	24	85.5	85.5	85.5	37.018	0	306.51	53569000	364	6	23	26	25	16	23	24	22	P0DMK5	By MS/MS	By MS/MS	By MS/MS	By MS/MS	By MS/MS	By MS/MS
16.9956	16.8041	16.6321	17.7785	17.7925	17.3524						Phosphotransferase system, IIbc component	BPSL0499	BPSL0499	2.01557	0.0944796	-0.830566	-0.704739	Q63XP1	organelle inner membrane [GO:0019866];plasma membrane [GO:0005886];integral component of membrane [GO:0016021]	kinase activity [GO:0016301];N-acetylglucosamine transmembrane transporter activity [GO:0015572];organelle inner membrane [GO:0019866];phosphoenolpyruvate-dependent sugar phosphotransferase system [GO:0009401];plasma membrane [GO:0005886];protein-N(PI)-phosphohistidine-sugar phosphotransferase activity [GO:0008982];integral component of membrane [GO:0016021]			TRANSMEM 100 118 Helical. {ECO:0000256|SAM:Phobius}.;TRANSMEM 138 158 Helical. {ECO:0000256|SAM:Phobius}.;TRANSMEM 170 190 Helical. {ECO:0000256|SAM:Phobius}.;TRANSMEM 202 220 Helical. {ECO:0000256|SAM:Phobius}.;TRANSMEM 232 252 Helical. {ECO:0000256|SAM:Phobius}.;TRANSMEM 264 282 Helical. {ECO:0000256|SAM:Phobius}.;TRANSMEM 288 312 Helical. {ECO:0000256|SAM:Phobius}.;TRANSMEM 342 362 Helical. {E…	11	11	11	28	28	28	61.369	0	63.141	6284100	78	0	3	4	4	3	5	7	5	Q63XP1	By MS/MS	By MS/MS	By MS/MS	By MS/MS	By MS/MS	By MS/MS
15.0373	15.1386	15.3005	14.785	14.7282	14.5709						Sulfur carrier protein FdhD	fdhD BPSL0652	BPSL0652	2.0137	0.273688	0.464073	0.421929	Q63X85	cytoplasm [GO:0005737]	Mo-molybdopterin cofactor biosynthetic process [GO:0006777];sulfurtransferase activity [GO:0016783];cytoplasm [GO:0005737]	SUBCELLULAR LOCATION: Cytoplasm {ECO:0000255|HAMAP-Rule:MF_00187}.			5	5	5	24.8	24.8	24.8	29.004	0	15.788	1117500	39	0	3	3	5	1	2	2	2	Q63X85	By MS/MS	By MS/MS	By MS/MS	By MS/MS	By MS/MS	By MS/MS
18.855	18.8069	18.8392	18.5744	18.3954	18.2643						Glutathione reductase (EC 1.8.1.7)	gor BPSL0297	BPSL0297	2.01226	0.308438	0.422367	0.38714	Q63Y91	cell [GO:0005623]	cell redox homeostasis [GO:0045454];electron transfer activity [GO:0009055];flavin adenine dinucleotide binding [GO:0050660];glutathione metabolic process [GO:0006749];glutathione-disulfide reductase activity [GO:0004362];NADP binding [GO:0050661];cell [GO:0005623]				25	25	25	57.8	57.8	57.8	48.196	0	143.33	29181000	262	8	22	20	20	12	17	15	19	Q63Y91	By MS/MS	By MS/MS	By MS/MS	By MS/MS	By MS/MS	By MS/MS
19.8149	19.8394	19.8059	20.1834	20.0177	20.0247						Putative bacterioferritin comigratory protein (Detoxification)	BPSL1467	BPSL1467	2.01105	0.494779	-0.255174	-0.241867	Q63UX7	cell [GO:0005623]	antioxidant activity [GO:0016209];cell redox homeostasis [GO:0045454];oxidoreductase activity [GO:0016491];cell [GO:0005623]				12	12	12	71.2	71.2	71.2	16.89	0	311.83	65594000	229	7	15	14	16	10	15	16	19	Q63UX7	By MS/MS	By MS/MS	By MS/MS	By MS/MS	By MS/MS	By MS/MS
16.0997	16.2342	15.9901	16.6737	16.5441	16.4466						Putative oxidoreductase/dehydrogenase	BPSS1258	BPSS1258	2.00851	0.28809	-0.446771	-0.407455	Q63KV6		oxidoreductase activity [GO:0016491]				15	15	13	54.8	54.8	51.3	36.319	0	66.377	4523000	80	1	5	4	4	4	7	6	7	Q63KV6	By MS/MS	By MS/MS	By MS/MS	By MS/MS	By MS/MS	By MS/MS
12.0032	13.1918	13.7189	15.3296	15.2083	15.6551				+	LFQ intensity delta_tig_LFQ intensity WT	Putative transcriptional regulator	BPSS1214	BPSS1214	2.00678	0.00833613	-2.4264	-1.59145	Q63KZ9		regulation of transcription, DNA-templated [GO:0006355]";"DNA binding [GO:0003677]				8	8	8	38.5	38.5	38.5	26.233	0	25.07	1602900	42	0	0	0	0	2	2	5	5	Q63KZ9	By matching	By matching	By matching	By MS/MS	By MS/MS	By MS/MS
16.6044	16.4436	16.5972	16.2971	16.2265	16.1285						Putative NUDIX/MutT family protein	BPSS1108	BPSS1108	2.00416	0.400863	0.331051	0.308901	Q63LA0		hydrolase activity [GO:0016787]				8	8	8	54	54	54	20.313	0	20.303	4686400	60	1	6	6	6	1	6	5	3	Q63LA0	By MS/MS	By MS/MS	By MS/MS	By MS/MS	By MS/MS	By MS/MS
17.3101	17.7808	17.3242	18.2209	18.1552	18.195						Uncharacterized protein	BPSS0231	BPSS0231	2.00282	0.134015	-0.71864	-0.621771	Q63NR8						6	6	6	54.3	54.3	54.3	10.417	0	25.325	10512000	107	0	5	8	5	4	7	8	8	Q63NR8	By MS/MS	By MS/MS	By MS/MS	By MS/MS	By MS/MS	By MS/MS
15.2492	15.3002	15.4053	14.6342	14.8935	14.947						Uncharacterized protein	BPSS0195	BPSS0195	2.00232	0.253956	0.493336	0.445657	Q63NV4						5	5	5	30.2	30.2	30.2	32.933	0	12.938	1028300	41	0	2	4	4	2	2	3	2	Q63NV4	By MS/MS	By MS/MS	By MS/MS	By MS/MS	By MS/MS	By MS/MS
15.9115	15.9313	16.0233	16.3973	16.4751	16.2042						Succinylglutamate desuccinylase (EC 3.5.1.96)	astE BPSL2385	BPSL2385	2.00127	0.32226	-0.403491	-0.371005	Q63SD9		arginine catabolic process to glutamate [GO:0019544];arginine catabolic process to succinate [GO:0019545]";succinylglutamate desuccinylase activity [GO:0009017];zinc ion binding [GO:0008270];"hydrolase activity, acting on ester bonds [GO:0016788]				14	14	14	48.7	48.7	48.7	37.591	0	60.465	4670600	100	0	4	8	6	3	9	11	6	Q63SD9	By MS/MS	By MS/MS	By MS/MS	By MS/MS	By MS/MS	By MS/MS
17.1717	17.2398	17.139	16.2086	15.3288	14.9947				+	LFQ intensity delta_tig_LFQ intensity WT	Uncharacterized protein	BPSL1387	BPSL1387	2.00035	0.0243636	1.67281	1.22708	Q63V55						7	7	7	51.7	51.7	51.7	16.305	0	17.874	2758800	35	0	6	4	7	2	4	1	1	Q63V55	By MS/MS	By MS/MS	By MS/MS	By MS/MS	By MS/MS	By MS/MS
20.3249	20.2099	20.1722	20.7444	20.5473	20.5389						Putative sulfurtransferase (Cyanide detoxification)	BPSS1766	BPSS1766	1.99971	0.349451	-0.374532	-0.346352	Q63JF0		thiosulfate sulfurtransferase activity [GO:0004792]				20	20	20	72	72	72	30.968	0	309.52	126800000	467	9	27	26	30	26	33	35	31	Q63JF0	By MS/MS	By MS/MS	By MS/MS	By MS/MS	By MS/MS	By MS/MS
16.8733	16.9513	16.9084	16.1932	15.5434	15.2958				+	LFQ intensity delta_tig_LFQ intensity WT	Putative bifunctional protein	BPSL2084	BPSL2084	1.9965	0.0460574	1.23355	0.97241	Q63T83		methyltransferase activity [GO:0008168];regulation of transcription, DNA-templated [GO:0006355]";"DNA binding [GO:0003677]				10	10	10	24.7	24.7	24.7	72.142	0	25.903	8250200	34	0	3	6	6	1	2	2	1	Q63T83	By MS/MS	By MS/MS	By MS/MS	By MS/MS	By MS/MS	By MS/MS
18.2082	18.516	17.6806	14.6415	14.3535	11.5895				+	LFQ intensity delta_tig_LFQ intensity WT	Putative formyl transferase	BPSL1722	BPSL1722	1.99637	0.0101333	4.60676	2.29994	Q63U94		biosynthetic process [GO:0009058]";"hydroxymethyl-, formyl- and related transferase activity [GO:0016742]				10	10	10	45.2	45.2	45.2	30.43	0	103.63	3032100	41	0	11	12	7	0	2	2	1	Q63U94	By MS/MS	By MS/MS	By MS/MS	By MS/MS	By MS/MS	By MS/MS
12.8999	12.8113	12.2804	14.5779	16.0466	14.5838				+	LFQ intensity delta_tig_LFQ intensity WT	Putative molybdopterin oxidoreductase (Fragment)	BPSS2299	BPSS2299	1.99141	0.00816461	-2.40554	-1.57692	Q63HX0		metal ion binding [GO:0046872];molybdopterin cofactor binding [GO:0043546];oxidoreductase activity [GO:0016491];iron-sulfur cluster binding [GO:0051536]				15	15	15	28.4	28.4	28.4	106.52	0	32.31	2422300	45	0	1	0	1	1	4	2	1	Q63HX0	By MS/MS	By matching	By MS/MS	By MS/MS	By MS/MS	By MS/MS
19.5209	19.3194	19.6733	20.0494	19.96	19.9662						Putative aminotransferase	BPSS0422	BPSS0422	1.99128	0.256439	-0.487333	-0.440442	Q63N73		transaminase activity [GO:0008483]				42	42	42	71.2	71.2	71.2	65.015	0	323.31	120220000	704	10	34	38	44	34	48	55	44	Q63N73	By MS/MS	By MS/MS	By MS/MS	By MS/MS	By MS/MS	By MS/MS
14.7698	14.9111	15.913	16.9508	17.3168	16.7566				+	LFQ intensity delta_tig_LFQ intensity WT	Putative lipoprotein	BPSS2305	BPSS2305	1.99086	0.0207093	-1.81008	-1.29705	Q63HW4	cell [GO:0005623]	cell redox homeostasis [GO:0045454];cell [GO:0005623]				33	33	33	74.5	74.5	74.5	55.72	0	287.33	20267000	337	0	5	11	17	15	29	26	22	Q63HW4	By MS/MS	By MS/MS	By MS/MS	By MS/MS	By MS/MS	By MS/MS
19.6649	19.6476	19.7697	19.8665	19.8707	19.9214						Putative short chain dehydrogenase	BPSL1960	BPSL1960	1.98961	0.589265	-0.19215	-0.184401	Q63TK8		oxidoreductase activity [GO:0016491]				14	14	14	86.5	86.5	86.5	27.71	0	183.99	55041000	231	6	13	15	15	10	16	19	14	Q63TK8	By MS/MS	By MS/MS	By MS/MS	By MS/MS	By MS/MS	By MS/MS
19.1598	19.2808	19.4053	18.9579	18.9411	18.829						1-(5-phosphoribosyl)-5-[(5-phosphoribosylamino)methylideneamino] imidazole-4-carboxamide isomerase (EC 5.3.1.16) (Phosphoribosylformimino-5-aminoimidazole carboxamide ribotide isomerase)	hisA BPSL3134	BPSL3134	1.98731	0.35214	0.372583	0.34447	Q63Q91	cytoplasm [GO:0005737]	1-(5-phosphoribosyl)-5-[(5-phosphoribosylamino)methylideneamino]imidazole-4-carboxamide isomerase activity [GO:0003949];histidine biosynthetic process [GO:0000105];cytoplasm [GO:0005737]	SUBCELLULAR LOCATION: Cytoplasm {ECO:0000255|HAMAP-Rule:MF_01014}.			23	23	23	84.1	84.1	84.1	26.588	0	302.77	68696000	467	11	34	35	34	13	32	35	31	Q63Q91	By MS/MS	By MS/MS	By MS/MS	By MS/MS	By MS/MS	By MS/MS
20.4569	20.4927	20.9748	19.9339	19.6915	19.82						Putative exported outer membrane porin protein	BPSL1029	BPSL1029	1.98684	0.095889	0.826366	0.69968	Q63W61	pore complex [GO:0046930]	ion transport [GO:0006811];porin activity [GO:0015288];pore complex [GO:0046930]				17	17	17	55.2	55.2	55.2	38.885	0	323.31	49656000	241	5	18	23	20	10	16	15	14	Q63W61	By MS/MS	By MS/MS	By MS/MS	By MS/MS	By MS/MS	By MS/MS
16.3942	16.4489	16.8154	17.3496	17.6472	17.2036						Histidine kinase (EC 2.7.13.3)	BPSS2246	BPSS2246	1.98566	0.0911429	-0.847286	-0.714532	Q63I23	intracellular [GO:0005622];integral component of membrane [GO:0016021]	ATP binding [GO:0005524];intracellular [GO:0005622];phosphorelay sensor kinase activity [GO:0000155];regulation of transcription, DNA-templated [GO:0006355]";"integral component of membrane [GO:0016021]			TRANSMEM 42 71 Helical. {ECO:0000256|SAM:Phobius}.;TRANSMEM 91 111 Helical. {ECO:0000256|SAM:Phobius}.;TRANSMEM 12 30 Helical. {ECO:0000256|SAM:Phobius}.	34	34	34	57.2	57.2	57.2	82.179	0	275.87	17973000	313	0	11	17	24	10	21	28	21	Q63I23	By MS/MS	By MS/MS	By MS/MS	By MS/MS	By MS/MS	By MS/MS
18.6477	18.7948	18.8368	19.1779	19.0981	19.0153						HhH-GPD superfamily base excision DNA repair protein	BPSL2242	BPSL2242	1.98335	0.393841	-0.337331	-0.314064	Q63SS9		base-excision repair [GO:0006284];catalytic activity [GO:0003824]				17	17	17	54.2	54.2	54.2	33.602	0	53.343	22926000	128	2	9	10	8	4	7	12	10	Q63SS9	By MS/MS	By MS/MS	By MS/MS	By MS/MS	By MS/MS	By MS/MS
18.2835	18.2686	18.5653	17.9462	17.8692	17.7322						Putative glycerol utilisation-related protein	BPSL1613	BPSL1613	1.98188	0.23431	0.523221	0.469248	Q63UI7		glycerol metabolic process [GO:0006071];glycerone kinase activity [GO:0004371]				27	27	27	57.9	57.9	57.9	57.781	0	213.94	26968000	320	7	21	25	26	14	20	18	21	Q63UI7	By MS/MS	By MS/MS	By MS/MS	By MS/MS	By MS/MS	By MS/MS
20.4353	20.8983	20.9389	21.723	21.6845	21.4209						Putative porin protein	BPSS0943	BPSS0943	1.98136	0.0901361	-0.851973	-0.717538	Q63LR9	pore complex [GO:0046930]	ion transport [GO:0006811];porin activity [GO:0015288];pore complex [GO:0046930]				23	22	22	81.8	81.8	81.8	40.678	0	323.31	281230000	744	14	39	43	50	31	53	54	49	Q63LR9	By MS/MS	By MS/MS	By MS/MS	By MS/MS	By MS/MS	By MS/MS
17.5445	17.6894	17.5002	17.3056	17.2545	17.3333						Homoserine kinase (HK) (HSK) (EC 2.7.1.39)	thrB BPSS1779	BPSS1779	1.9813	0.464855	0.280212	0.263946	Q63JD9		homoserine kinase activity [GO:0004413];threonine biosynthetic process [GO:0009088];ATP binding [GO:0005524]				12	12	12	49.2	49.2	49.2	36.759	0	68.418	11120000	148	2	9	10	10	5	11	10	10	Q63JD9	By MS/MS	By MS/MS	By MS/MS	By MS/MS	By MS/MS	By MS/MS
17.6248	17.6088	17.6163	15.4152	15.1382	13.3163				+	LFQ intensity delta_tig_LFQ intensity WT	Uncharacterized protein	BPSS0935	BPSS0935	1.98113	0.00876382	2.99338	1.80502	Q63LS7	intracellular [GO:0005622]	phosphorelay signal transduction system [GO:0000160];intracellular [GO:0005622]				13	13	12	45.4	45.4	45.4	33.12	0	53.116	4187100	62	3	12	8	12	1	2	3	0	Q63LS7	By MS/MS	By MS/MS	By MS/MS	By MS/MS	By MS/MS	By matching
15.4607	15.434	15.8116	16.1729	16.1659	16.077						Putative AsnC-family transcriptional regulator	BPSL1275	BPSL1275	1.9789	0.212108	-0.569809	-0.506267	Q63VH0	intracellular [GO:0005622]	DNA binding transcription factor activity [GO:0003700];sequence-specific DNA binding [GO:0043565];transcription, DNA-templated [GO:0006351]";"intracellular [GO:0005622]				11	11	11	74.2	74.2	74.2	17.586	0	33.844	6468700	107	1	5	6	7	4	5	6	8	Q63VH0	By MS/MS	By MS/MS	By MS/MS	By MS/MS	By MS/MS	By MS/MS
16.3119	16.4386	16.3886	16.0611	16.1749	16.1783						Putative DNA polymerase III chi subunit	BPSL0966	BPSL0966	1.9772	0.510753	0.241616	0.229394	Q63WC2		DNA replication [GO:0006260];DNA-directed DNA polymerase activity [GO:0003887];DNA binding [GO:0003677]				7	7	7	75.4	75.4	75.4	15.393	0	22.509	2601800	39	0	1	3	2	3	3	1	2	Q63WC2	By MS/MS	By MS/MS	By MS/MS	By MS/MS	By MS/MS	By MS/MS
16.8975	16.8452	16.998	17.2732	17.2828	17.1214						Putative lipoprotein	BPSL1110	BPSL1110	1.97706	0.421681	-0.312251	-0.292133	Q63VY5						10	10	10	44.5	44.5	44.5	18.281	0	20.266	8773400	126	3	6	7	8	7	9	9	9	Q63VY5	By MS/MS	By MS/MS	By MS/MS	By MS/MS	By MS/MS	By MS/MS
15.7183	15.7077	15.879	15.5045	15.3423	15.2815						Putative GntR-family regulatory protein	BPSL1642	BPSL1642	1.97532	0.32956	0.392238	0.360976	Q63UG4		DNA binding transcription factor activity [GO:0003700];transcription, DNA-templated [GO:0006351]";"DNA binding [GO:0003677]				11	11	11	48	48	48	28.523	0	45.94	4325100	107	0	10	9	9	4	8	7	7	Q63UG4	By MS/MS	By MS/MS	By MS/MS	By MS/MS	By MS/MS	By MS/MS
17.3941	17.3824	17.0534	16.7453	16.2959	16.3705						Putative N-carbamoyl-L-amino acid amidohydrolase	BPSS1251	BPSS1251	1.97215	0.10291	0.806061	0.684058	Q63KW2		metabolic process [GO:0008152]";"hydrolase activity, acting on carbon-nitrogen (but not peptide) bonds, in linear amidines [GO:0016813]				23	23	23	69.9	69.9	69.9	48.441	0	126.03	10499000	209	1	20	24	16	7	13	10	10	Q63KW2	By MS/MS	By MS/MS	By MS/MS	By MS/MS	By MS/MS	By MS/MS
16.3946	16.6284	16.6439	15.8055	16.155	15.9524						Putative type I restriction-modification methylase	BPSL0948	BPSL0948	1.97066	0.202382	0.584666	0.517636	Q63WD9		DNA methylation [GO:0006306];N-methyltransferase activity [GO:0008170];DNA binding [GO:0003677]				22	22	22	51.7	51.7	51.7	68.87	0	91.075	5150500	125	0	12	13	14	3	7	9	5	Q63WD9	By MS/MS	By MS/MS	By MS/MS	By MS/MS	By MS/MS	By MS/MS
20.222	20.296	19.5975	19.0628	18.9505	19.0664						Uncharacterized protein	BPSL1725	BPSL1725	1.96625	0.0629953	1.01195	0.826222	Q63U91						20	20	20	60.2	60.2	60.2	34.595	0	193.79	45110000	263	7	30	26	21	12	18	20	20	Q63U91	By MS/MS	By MS/MS	By MS/MS	By MS/MS	By MS/MS	By MS/MS
17.6926	17.5789	17.6352	17.2402	17.046	16.7842						Uncharacterized protein	BPSS0811	BPSS0811	1.96435	0.186197	0.612126	0.538773	Q63M50		oxidoreductase activity [GO:0016491]				9	9	9	46.3	46.3	46.3	27.676	0	86.596	8678400	130	1	10	11	10	6	9	11	8	Q63M50	By MS/MS	By MS/MS	By MS/MS	By MS/MS	By MS/MS	By MS/MS
15.2302	15.5382	15.5574	14.9741	14.8479	14.687						Probable two-component system response regulator	BPSS1604	BPSS1604	1.96425	0.189491	0.60558	0.533691	Q63JW0	intracellular [GO:0005622]	DNA binding [GO:0003677];phosphorelay signal transduction system [GO:0000160];regulation of transcription, DNA-templated [GO:0006355];transcription, DNA-templated [GO:0006351]";"intracellular [GO:0005622]				7	7	7	41.4	41.4	41.4	27.124	0	15.462	1331400	37	0	2	5	4	1	3	1	2	Q63JW0	By MS/MS	By MS/MS	By MS/MS	By MS/MS	By MS/MS	By MS/MS
15.874	16.1368	15.8804	16.4954	16.3991	16.33						Tetraacyldisaccharide 4'-kinase (EC 2.7.1.130) (Lipid A 4'-kinase)	lpxK BPSL0878	BPSL0878	1.96285	0.291196	-0.444447	-0.404428	Q63WL3		lipid A biosynthetic process [GO:0009245];tetraacyldisaccharide 4'-kinase activity [GO:0009029];ATP binding [GO:0005524]				16	16	16	66.7	66.7	66.7	36.511	0	64.494	6865300	125	0	7	9	7	3	10	11	7	Q63WL3	By MS/MS	By MS/MS	By MS/MS	By MS/MS	By MS/MS	By MS/MS
17.6054	17.7375	17.6398	18.5437	18.1699	18.1278						Probable septum site-determining protein MinC	minC BPSL2597	BPSL2597	1.9624	0.181962	-0.619552	-0.544431	Q63RS4		cell division [GO:0051301];cell morphogenesis [GO:0000902];regulation of cell septum assembly [GO:1901891];cell cycle [GO:0007049]				13	13	13	47	47	47	28.931	0	63.221	11909000	158	2	8	11	9	7	13	14	9	Q63RS4	By MS/MS	By MS/MS	By MS/MS	By MS/MS	By MS/MS	By MS/MS
14.4965	15.8517	14.6671	12.9506	11.1064	11.5648				+	LFQ intensity delta_tig_LFQ intensity WT	Putative outer membrane protein	BPSL1631	BPSL1631	1.95836	0.00887432	3.13115	1.8427	Q63UH1	outer membrane [GO:0019867]	pathogenesis [GO:0009405];outer membrane [GO:0019867]				3	3	3	3.9	3.9	3.9	104.84	0	23.41	495320	8	0	1	2	1	0	0	0	0	Q63UH1	By MS/MS	By MS/MS	By MS/MS
18.7822	18.8498	18.8275	18.6056	18.3706	18.3475						Putative monooxygenase	BPSL3059	BPSL3059	1.95364	0.346984	0.378623	0.34902	Q63QG4		oxidoreductase activity, acting on paired donors, with incorporation or reduction of molecular oxygen, NAD(P)H as one donor, and incorporation of one atom of oxygen [GO:0016709];ubiquinone biosynthetic process [GO:0006744]";"FAD binding [GO:0071949]				20	20	20	51.9	51.9	51.9	42.216	0	108.43	25678000	215	2	17	15	14	9	17	16	16	Q63QG4	By MS/MS	By MS/MS	By MS/MS	By MS/MS	By MS/MS	By MS/MS
18.654	18.5145	18.5635	18.8431	18.7968	18.749						Uncharacterized protein	BPSL1625	BPSL1625	1.95321	0.545341	-0.218973	-0.208731	Q63UH7						11	11	11	83.2	83.2	83.2	17.413	0	70.336	20230000	135	6	9	8	11	9	6	11	8	Q63UH7	By MS/MS	By MS/MS	By MS/MS	By MS/MS	By MS/MS	By MS/MS
19.9614	19.8681	20.1539	20.4312	20.6446	20.8372						Putative acyl-coA dehydrogenase	BPSS1448	BPSS1448	1.95152	0.172636	-0.643174	-0.562074	Q63KB6		flavin adenine dinucleotide binding [GO:0050660];acyl-CoA dehydrogenase activity [GO:0003995]				27	27	26	75.1	75.1	74.8	42.682	0	323.31	134980000	500	10	29	33	30	19	33	34	38	Q63KB6	By MS/MS	By MS/MS	By MS/MS	By MS/MS	By MS/MS	By MS/MS
21.9035	22.1336	21.52	20.8255	20.3443	20.9516						Putative non-ribosomal peptide synthase/polyketide synthase	BPSS1171	BPSS1171	1.94861	0.051831	1.14525	0.910794	Q63L37		metabolic process [GO:0008152];phosphopantetheine binding [GO:0031177];catalytic activity [GO:0003824]				76	76	76	70	70	70	124.45	0	323.31	416950000	1285	48	122	112	112	63	92	88	98	Q63L37	By MS/MS	By MS/MS	By MS/MS	By MS/MS	By MS/MS	By MS/MS
19.7213	19.7204	19.9498	20.1875	20.4603	20.2454						Uncharacterized protein	BPSS2346	BPSS2346	1.94558	0.251082	-0.50058	-0.44986	Q63HS4		oxidoreductase activity [GO:0016491]				18	18	18	87	87	87	20.314	0	323.31	116040000	309	4	18	18	20	15	21	23	19	Q63HS4	By MS/MS	By MS/MS	By MS/MS	By MS/MS	By MS/MS	By MS/MS
18.1329	18.7048	18.196	19.2184	19.1646	19.1022						Putative heat-shock chaperone protein	BPSS1095	BPSS1095	1.94495	0.0996522	-0.817181	-0.69011	Q63LB3		ATP binding [GO:0005524]				31	31	31	58.7	58.7	58.7	65.26	0	323.31	42588000	351	7	18	22	18	18	26	29	27	Q63LB3	By MS/MS	By MS/MS	By MS/MS	By MS/MS	By MS/MS	By MS/MS
18.058	18.2171	18.3578	18.7069	18.855	18.5957						Putative exported protein	BPSL0467	BPSL0467	1.94326	0.245487	-0.508184	-0.455919	Q63XS2						22	22	22	75.9	75.9	75.9	33.475	0	252.69	26017000	213	2	11	13	13	9	15	20	14	Q63XS2	By MS/MS	By MS/MS	By MS/MS	By MS/MS	By MS/MS	By MS/MS
18.133	18.1217	18.3587	17.8925	17.7667	17.7172						Putative membrane protein	BPSL3148	BPSL3148	1.94057	0.31642	0.412347	0.377197	Q63Q77		phospholipid transport [GO:0015914]				8	8	8	59.1	59.1	59.1	19.094	0	166.12	13040000	139	2	7	11	12	6	6	10	10	Q63Q77	By MS/MS	By MS/MS	By MS/MS	By MS/MS	By MS/MS	By MS/MS
21.9858	21.8902	21.5956	21.2787	21.2083	21.3428						Argininosuccinate synthase (EC 6.3.4.5) (Citrulline--aspartate ligase)	argG BPSL1721	BPSL1721	1.94044	0.222562	0.547257	0.48702	Q63U95	cytoplasm [GO:0005737]	arginine biosynthetic process [GO:0006526];argininosuccinate synthase activity [GO:0004055];ATP binding [GO:0005524];cytoplasm [GO:0005737]	SUBCELLULAR LOCATION: Cytoplasm {ECO:0000255|HAMAP-Rule:MF_00005}.			38	38	38	82.9	82.9	82.9	44.743	0	323.31	240910000	554	30	44	43	42	26	40	37	36	Q63U95	By MS/MS	By MS/MS	By MS/MS	By MS/MS	By MS/MS	By MS/MS
17.7331	18.0416	17.6954	17.1963	17.3771	17.2855						Lipoyl synthase (EC 2.8.1.8) (Lip-syn) (LS) (Lipoate synthase) (Lipoic acid synthase) (Sulfur insertion protein LipA)	lipA lip BPSL0414	BPSL0414	1.93959	0.22855	0.537079	0.478913	Q9EYP3	cytoplasm [GO:0005737]	4 iron, 4 sulfur cluster binding [GO:0051539];lipoate synthase activity [GO:0016992];metal ion binding [GO:0046872]";"cytoplasm [GO:0005737]	SUBCELLULAR LOCATION: Cytoplasm {ECO:0000255|HAMAP-Rule:MF_00206}.			13	13	13	56.8	56.8	56.8	36.428	0	91.449	9883500	192	1	15	16	15	6	11	15	12	Q9EYP3	By MS/MS	By MS/MS	By MS/MS	By MS/MS	By MS/MS	By MS/MS
18.9711	19.2571	19.218	18.6539	18.4787	18.1997						Putative ATP-binding ABC transporter protein	BPSL0923	BPSL0923	1.93625	0.142717	0.704628	0.607595	Q63WG5		ATPase activity [GO:0016887];branched-chain amino acid transmembrane transporter activity [GO:0015658];ATP binding [GO:0005524]				16	16	16	76.9	76.9	76.9	25.892	0	110.37	20813000	206	7	16	21	20	8	11	16	11	Q63WG5	By MS/MS	By MS/MS	By MS/MS	By MS/MS	By MS/MS	By MS/MS
16.1403	16.1992	16.1252	16.3333	16.255	16.2996						Transcriptional repressor NrdR	nrdR BPSL2757	BPSL2757	1.93592	0.681601	-0.141104	-0.13673	Q63RB5		DNA binding [GO:0003677];negative regulation of transcription, DNA-templated [GO:0045892];transcription, DNA-templated [GO:0006351]";zinc ion binding [GO:0008270];"ATP binding [GO:0005524]				11	11	11	58.5	58.5	58.5	18.427	0	26.743	3826200	79	2	5	4	5	4	3	6	7	Q63RB5	By MS/MS	By MS/MS	By MS/MS	By MS/MS	By MS/MS	By MS/MS
16.2678	16.4032	16.447	16.5951	16.6151	16.6474						Bis(5'-nucleosyl)-tetraphosphatase, symmetrical (EC 3.6.1.41) (Ap4A hydrolase) (Diadenosine 5',5'''-P1,P4-tetraphosphate pyrophosphohydrolase) (Diadenosine tetraphosphatase)	apaH BPSL2687	BPSL2687	1.93157	0.504724	-0.246527	-0.233443	P0DMK2		bis(5'-nucleosyl)-tetraphosphatase (symmetrical) activity [GO:0008803]				13	13	13	66.3	66.3	66.3	30.61	0	94.147	7850400	131	1	7	8	9	7	6	10	11	P0DMK2	By MS/MS	By MS/MS	By MS/MS	By MS/MS	By MS/MS	By MS/MS
15.9937	15.8661	16.6847	17.7729	17.6858	17.1947				+	LFQ intensity delta_tig_LFQ intensity WT	Putative methyltransferase	BPSS0277	BPSS0277	1.93097	0.0387974	-1.36961	-1.04429	Q63NM2		O-methyltransferase activity [GO:0008171]				19	19	18	67.5	67.5	67.5	36.808	0	148.64	13921000	190	0	6	5	12	8	16	17	10	Q63NM2	By MS/MS	By MS/MS	By MS/MS	By MS/MS	By MS/MS	By MS/MS
18.0597	18.232	18.264	17.7728	17.8827	17.6329						Putative TetR family transcriptional regulator	BPSS1483	BPSS1483	1.92916	0.30967	0.422434	0.385362	Q63K82		recombinase activity [GO:0000150];DNA binding [GO:0003677]				13	13	13	68.9	68.9	68.9	34.954	0	214.26	13583000	152	3	9	11	12	8	9	9	8	Q63K82	By MS/MS	By MS/MS	By MS/MS	By MS/MS	By MS/MS	By MS/MS
15.8397	16.435	16.2195	15.096	15.0262	15.4649						Quinolinate synthase A (EC 2.5.1.72)	nadA BPSL0912	BPSL0912	1.92766	0.0684292	0.969066	0.793726	Q63WH7	cytoplasm [GO:0005737]	4 iron, 4 sulfur cluster binding [GO:0051539];metal ion binding [GO:0046872];NAD biosynthetic process [GO:0009435]";quinolinate synthetase A activity [GO:0008987];transferase activity, transferring alkyl or aryl (other than methyl) groups [GO:0016765];"cytoplasm [GO:0005737]	SUBCELLULAR LOCATION: Cytoplasm {ECO:0000255|HAMAP-Rule:MF_00567}.			10	10	10	42.9	42.9	42.9	40.827	0	33.342	2207200	61	0	7	6	6	2	4	3	3	Q63WH7	By MS/MS	By MS/MS	By MS/MS	By MS/MS	By MS/MS	By MS/MS
19.5225	19.7707	19.7034	19.0449	19.3341	19.1203						Uncharacterized protein	BPSL2088	BPSL2088	1.92475	0.252821	0.499091	0.448019	Q63T80						13	13	10	73.8	73.8	56.7	26.134	0	323.31	37440000	170	5	13	15	13	6	10	14	12	Q63T80	By MS/MS	By MS/MS	By MS/MS	By MS/MS	By MS/MS	By MS/MS
18.5642	18.4457	18.6025	18.226	18.0049	18.2286						Putative membrane protein	BPSL0428	BPSL0428	1.923	0.341216	0.384279	0.353238	Q63XW2	integral component of membrane [GO:0016021];cell [GO:0005623]	cell redox homeostasis [GO:0045454];integral component of membrane [GO:0016021];oxidoreductase activity [GO:0016491];cell [GO:0005623]			TRANSMEM 15 35 Helical. {ECO:0000256|SAM:Phobius}.	8	8	8	53.4	53.4	53.4	19.187	0	73.384	12111000	58	3	4	3	3	3	3	3	5	Q63XW2	By MS/MS	By MS/MS	By MS/MS	By MS/MS	By MS/MS	By MS/MS
15.7935	15.8626	15.7502	14.6098	15.2783	14.9517						Putative hydratase protein	BPSS1093	BPSS1093	1.92204	0.0913429	0.855456	0.715415	Q63LB5		metabolic process [GO:0008152];catalytic activity [GO:0003824]				7	7	7	30.6	30.6	30.6	29.519	0	11.039	1703400	45	0	3	6	6	2	1	2	1	Q63LB5	By MS/MS	By MS/MS	By MS/MS	By MS/MS	By MS/MS	By MS/MS
19.9187	19.973	19.8432	19.6768	19.5028	19.6673						2,3-bisphosphoglycerate-dependent phosphoglycerate mutase (BPG-dependent PGAM) (PGAM) (Phosphoglyceromutase) (dPGM) (EC 5.4.2.11)	gpmA BPSL0443	BPSL0443	1.91905	0.443168	0.296025	0.27721	Q63XU7		gluconeogenesis [GO:0006094];glycolytic process [GO:0006096];phosphoglycerate mutase activity [GO:0004619]				19	19	19	83.1	83.1	83.1	27.892	0	234.4	60257000	251	7	17	19	18	15	19	19	15	Q63XU7	By MS/MS	By MS/MS	By MS/MS	By MS/MS	By MS/MS	By MS/MS
14.7363	14.3736	14.592	13.9587	14.157	13.9855						ABC transporter system ATP-binding protein	BPSL0402	BPSL0402	1.91861	0.230414	0.533587	0.475407	Q63XY7		ATPase activity [GO:0016887];ATP binding [GO:0005524]				4	4	4	19.6	19.6	19.6	30.488	0	5.7029	977040	22	0	1	1	1	0	1	1	0	Q63XY7	By MS/MS	By MS/MS	By MS/MS	By MS/MS	By MS/MS	By matching
16.15	16.2016	16.286	15.9136	15.8001	16.0023						NOL1/NOP2/Sun family protein	sun BPSL0125	BPSL0125	1.91421	0.429695	0.307249	0.286967	Q63YR3	cytoplasm [GO:0005737]	regulation of transcription, DNA-templated [GO:0006355]";RNA binding [GO:0003723];rRNA methyltransferase activity [GO:0008649];"cytoplasm [GO:0005737]	SUBCELLULAR LOCATION: Cytoplasm {ECO:0000256|SAAS:SAAS00633808}.			10	10	10	33	33	33	50.442	0	45.609	1978000	46	1	3	4	4	1	3	4	4	Q63YR3	By MS/MS	By MS/MS	By MS/MS	By MS/MS	By MS/MS	By MS/MS
16.1647	16.6648	16.4367	15.6881	15.2803	15.6972						Putative ABC transport system, ATP-binding protein	BPSL1276	BPSL1276	1.91362	0.0883263	0.866895	0.722717	Q63VG9	membrane [GO:0016020]	ATP binding [GO:0005524];ATPase activity [GO:0016887];transmembrane transport [GO:0055085];membrane [GO:0016020]				8	8	8	41.7	41.7	41.7	28.344	0	64.577	3087200	74	0	6	7	8	3	6	4	5	Q63VG9	By MS/MS	By MS/MS	By MS/MS	By MS/MS	By MS/MS	By MS/MS
17.0694	17.0503	17.4493	18.0775	18.159	17.733						Putative outer membrane porin protein	BPSL0289	BPSL0289	1.91318	0.106012	-0.800182	-0.675717	Q63Y99	pore complex [GO:0046930]	ion transport [GO:0006811];porin activity [GO:0015288];pore complex [GO:0046930]				17	17	17	53.3	53.3	53.3	39.829	0	163.74	20629000	236	3	12	13	22	13	12	20	14	Q63Y99	By MS/MS	By MS/MS	By MS/MS	By MS/MS	By MS/MS	By MS/MS
12.8229	13.8059	13.7767	14.9624	16.1839	15.4977				+	LFQ intensity delta_tig_LFQ intensity WT	Uncharacterized protein	BPSL1997	BPSL1997	1.91278	0.0137836	-2.07946	-1.40617	Q63TH1		inositol catabolic process [GO:0019310];glucuronate isomerase activity [GO:0008880]				14	14	14	64	64	64	29.175	0	52.796	4581100	63	0	0	0	0	4	1	5	1	Q63TH1	By matching	By matching	By matching	By MS/MS	By MS/MS	By MS/MS
20.0182	19.9539	20.106	20.2995	20.4584	20.2709						Putative oxidoreductase	BPSL3081	BPSL3081	1.91011	0.416303	-0.316926	-0.295336	Q63QE2		oxidoreductase activity [GO:0016491]				13	13	13	86.3	86.3	86.3	22.383	0	244.69	69836000	238	4	13	15	16	8	16	19	15	Q63QE2	By MS/MS	By MS/MS	By MS/MS	By MS/MS	By MS/MS	By MS/MS
21.4191	21.726	21.9015	22.446	22.3403	22.2423						Putative membrane protein	BPSL2052	BPSL2052	1.9065	0.165954	-0.66061	-0.57307	Q63TB5	integral component of membrane [GO:0016021]	integral component of membrane [GO:0016021]			TRANSMEM 19 37 Helical. {ECO:0000256|SAM:Phobius}.	15	15	15	51.9	51.9	51.9	49.757	0	108.36	125290000	84	1	4	3	4	2	6	7	6	Q63TB5	By MS/MS	By MS/MS	By MS/MS	By MS/MS	By MS/MS	By MS/MS
17.2926	17.5234	17.6116	18.3696	18.749	19.3991				+	LFQ intensity delta_tig_LFQ intensity WT	Putative membrane protein	BPSS2133	BPSS2133	1.9063	0.04	-1.36336	-1.03654	Q63ID8	integral component of membrane [GO:0016021]	gluconate transmembrane transporter activity [GO:0015128];integral component of membrane [GO:0016021]			TRANSMEM 100 127 Helical. {ECO:0000256|SAM:Phobius}.;TRANSMEM 177 198 Helical. {ECO:0000256|SAM:Phobius}.;TRANSMEM 232 256 Helical. {ECO:0000256|SAM:Phobius}.;TRANSMEM 283 304 Helical. {ECO:0000256|SAM:Phobius}.;TRANSMEM 443 464 Helical. {ECO:0000256|SAM:Phobius}.;TRANSMEM 75 94 Helical. {ECO:0000256|SAM:Phobius}.	7	7	7	27.8	27.8	27.8	48.856	0	91.309	17189000	88	2	4	3	3	4	5	9	4	Q63ID8	By MS/MS	By MS/MS	By MS/MS	By MS/MS	By MS/MS	By MS/MS
18.8266	18.6081	19.2096	17.8598	18.0015	17.3497						Putative AMP-binding enzyme	BPSL0485	BPSL0485	1.906	0.0527596	1.14444	0.904895	Q63XQ5		metabolic process [GO:0008152];catalytic activity [GO:0003824]				27	27	27	71.1	71.1	71.1	55.465	0	323.31	60542000	430	13	31	32	35	15	21	28	20	Q63XQ5	By MS/MS	By MS/MS	By MS/MS	By MS/MS	By MS/MS	By MS/MS
16.7897	16.7207	16.9254	16.5509	16.4197	16.5271						Putative chemotaxis-related protein	BPSS1875	BPSS1875	1.90419	0.422887	0.312703	0.291587	Q63J42	integral component of membrane [GO:0016021]	chemotaxis [GO:0006935];transmembrane signaling receptor activity [GO:0004888];integral component of membrane [GO:0016021]			TRANSMEM 205 225 Helical. {ECO:0000256|SAM:Phobius}.;TRANSMEM 28 47 Helical. {ECO:0000256|SAM:Phobius}.	21	21	21	60.8	60.8	60.8	60.414	0	124.12	10423000	184	2	15	14	16	6	12	12	9	Q63J42	By MS/MS	By MS/MS	By MS/MS	By MS/MS	By MS/MS	By MS/MS
15.6173	15.5679	15.565	15.8398	16.1068	15.8888						Putative exported protein	BPSL1243	BPSL1243	1.90356	0.36645	-0.361711	-0.333742	Q63VK2						5	5	5	22.8	22.8	22.8	23.225	0	15.81	2660400	63	0	4	4	4	2	3	6	5	Q63VK2	By MS/MS	By MS/MS	By MS/MS	By MS/MS	By MS/MS	By MS/MS
19.988	19.855	20.2611	20.6648	20.5688	20.5162						Putative sugar kinase	BPSL2988	BPSL2988	1.90243	0.222734	-0.548573	-0.48667	Q63QN6		phosphotransferase activity, alcohol group as acceptor [GO:0016773]";"kinase activity [GO:0016301]				25	25	25	95.8	95.8	95.8	34.03	0	323.31	145880000	533	9	26	33	31	27	39	41	34	Q63QN6	By MS/MS	By MS/MS	By MS/MS	By MS/MS	By MS/MS	By MS/MS
19.5642	20.0592	20.2744	18.472	19.1112	18.6845				+	LFQ intensity delta_tig_LFQ intensity WT	Protein GrpE (HSP-70 cofactor)	grpE BPSL2829	BPSL2829	1.89492	0.0479337	1.21003	0.943858	Q63R45	cytoplasm [GO:0005737]	adenyl-nucleotide exchange factor activity [GO:0000774];chaperone binding [GO:0051087];protein folding [GO:0006457];protein homodimerization activity [GO:0042803];cytoplasm [GO:0005737]	SUBCELLULAR LOCATION: Cytoplasm {ECO:0000255|HAMAP-Rule:MF_01151}.			15	15	15	94.1	94.1	94.1	19.741	0	323.31	52828000	246	4	16	19	23	12	12	16	15	Q63R45	By MS/MS	By MS/MS	By MS/MS	By MS/MS	By MS/MS	By MS/MS
17.2162	17.1572	17.4537	14.7153	14.3471	12.0735				+	LFQ intensity delta_tig_LFQ intensity WT	Response regulator protein	BPSS0688	BPSS0688	1.89404	0.00917073	3.56373	1.9463	Q63MG9	intracellular [GO:0005622]	DNA binding [GO:0003677];phosphorelay signal transduction system [GO:0000160];regulation of transcription, DNA-templated [GO:0006355];transcription, DNA-templated [GO:0006351]";"intracellular [GO:0005622]				6	6	6	35.4	35.4	35.4	26.891	0	13.304	1481100	21	0	6	5	4	0	1	1	0	Q63MG9	By MS/MS	By MS/MS	By MS/MS	By MS/MS	By MS/MS
21.4657	21.3678	21.6361	22.5287	22.7406	23.6228				+	LFQ intensity delta_tig_LFQ intensity WT	Isocitrate lyase (EC 4.1.3.1)	aceA BPSL2188	BPSL2188	1.89278	0.0351946	-1.47416	-1.0968	Q63SY3		carboxylic acid metabolic process [GO:0019752];metal ion binding [GO:0046872];isocitrate lyase activity [GO:0004451]				45	45	45	83	83	83	47.774	0	323.31	1057900000	1482	51	68	60	64	91	87	91	119	Q63SY3	By MS/MS	By MS/MS	By MS/MS	By MS/MS	By MS/MS	By MS/MS
16.7663	16.7035	16.9524	17.5463	17.381	17.1752						Putative exported protein	BPSL0894	BPSL0894	1.89204	0.218023	-0.560125	-0.495338	Q63WJ6						6	6	6	61.5	61.5	61.5	18.321	0	43.203	5175300	77	1	6	3	6	3	5	6	7	Q63WJ6	By MS/MS	By MS/MS	By MS/MS	By MS/MS	By MS/MS	By MS/MS
19.4963	18.8347	19.6757	20.3099	20.6512	20.6102				+	LFQ intensity delta_tig_LFQ intensity WT	Lysine-arginine-ornithine transport system, binding exported protein	argT BPSS0269	BPSS0269	1.89203	0.0489982	-1.1882	-0.93013	Q63NN0	outer membrane-bounded periplasmic space [GO:0030288]	nitrogen compound transport [GO:0071705];outer membrane-bounded periplasmic space [GO:0030288]				32	32	32	83.1	83.1	83.1	28.333	0	323.31	129150000	613	10	31	24	33	33	37	50	44	Q63NN0	By MS/MS	By MS/MS	By MS/MS	By MS/MS	By MS/MS	By MS/MS
14.6994	15.5118	15.2115	16.7682	16.6933	16.084				+	LFQ intensity delta_tig_LFQ intensity WT	Putative lipoprotein	BPSL2552	BPSL2552	1.89045	0.0393461	-1.37429	-1.04014	Q63RW8						10	10	10	38.8	38.8	38.8	45.665	0	46.05	3684400	76	0	2	2	2	2	10	8	3	Q63RW8	By MS/MS	By MS/MS	By MS/MS	By MS/MS	By MS/MS	By MS/MS
18.3268	18.0032	18.7735	19.5429	19.6845	19.2267						Putative patatin-like protein	BPSS1652	BPSS1652	1.89015	0.0545238	-1.11687	-0.885612	Q63JR4		lipid catabolic process [GO:0016042];hydrolase activity [GO:0016787]				24	24	24	67.5	67.5	67.5	35.376	0	323.31	83200000	391	3	21	22	26	13	30	28	31	Q63JR4	By MS/MS	By MS/MS	By MS/MS	By MS/MS	By MS/MS	By MS/MS
14.5915	14.9192	14.8804	13.7997	14.2544	14.1402						Putative membrane protein	BPSL0401	BPSL0401	1.88946	0.131858	0.732264	0.625178	Q63XY8	ATP-binding cassette (ABC) transporter complex [GO:0043190]	ATP-binding cassette (ABC) transporter complex [GO:0043190]	Multi-pass membrane protein {ECO:0000256|RuleBase:RU362044}.;SUBCELLULAR LOCATION: Cell inner membrane {ECO:0000256|RuleBase:RU362044}		TRANSMEM 167 186 Helical. {ECO:0000256|RuleBase:RU362044}.;TRANSMEM 198 221 Helical. {ECO:0000256|RuleBase:RU362044}.;TRANSMEM 260 290 Helical. {ECO:0000256|RuleBase:RU362044}.;TRANSMEM 310 333 Helical. {ECO:0000256|RuleBase:RU362044}.;TRANSMEM 345 368 Helical. {ECO:0000256|RuleBase:RU362044}.;TRANSMEM 127 146 Helical. {ECO:0000256|RuleBase:RU362044}.	5	5	5	17.1	17.1	17.1	40.002	0	11.369	834400	23	0	2	3	4	1	1	2	1	Q63XY8	By MS/MS	By MS/MS	By MS/MS	By MS/MS	By MS/MS	By MS/MS
17.2761	17.3694	17.4057	17.764	17.6276	17.5637						Pantothenate synthetase (PS) (EC 6.3.2.1) (Pantoate--beta-alanine ligase) (Pantoate-activating enzyme)	panC BPSL0991	BPSL0991	1.88782	0.437334	-0.301364	-0.281498	Q63W97	cytoplasm [GO:0005737]	ATP binding [GO:0005524];pantoate-beta-alanine ligase activity [GO:0004592];pantothenate biosynthetic process [GO:0015940];cytoplasm [GO:0005737]	SUBCELLULAR LOCATION: Cytoplasm {ECO:0000255|HAMAP-Rule:MF_00158}.			22	22	22	85.3	85.3	85.3	31.206	0	75.688	15740000	230	1	14	14	15	9	18	20	16	Q63W97	By MS/MS	By MS/MS	By MS/MS	By MS/MS	By MS/MS	By MS/MS
16.2531	16.3562	16.5532	16.7341	16.7886	16.8644						Putative glutamine synthetase	BPSL2336;BPSS0469	BPSL2336;BPSS0469	1.8849	0.321016	-0.408199	-0.372519	Q63SI4;Q63N28		glutamine biosynthetic process [GO:0006542];glutamate-ammonia ligase activity [GO:0004356]				13	13	13	37.6	37.6	37.6	49.733	0	66.248	9199600	144	1	7	10	13	7	9	9	8	Q63SI4	By MS/MS	By MS/MS	By MS/MS	By MS/MS	By MS/MS	By MS/MS
17.9847	18.0176	18.1552	18.6865	18.4571	18.3764						Acetolactate synthase isozyme II large subunit (EC 2.2.1.6)	ilvG BPSL3366	BPSL3366	1.88482	0.285998	-0.454141	-0.410406	Q63PK8		magnesium ion binding [GO:0000287];thiamine pyrophosphate binding [GO:0030976];acetolactate synthase activity [GO:0003984]				37	37	37	80.6	80.6	80.6	61.216	0	323.31	67289000	564	7	32	35	39	23	39	45	38	Q63PK8	By MS/MS	By MS/MS	By MS/MS	By MS/MS	By MS/MS	By MS/MS
16.3754	16.3816	16.7068	17.2838	17.2051	16.9308						Putative exported protein	BPSL0733	BPSL0733	1.88389	0.170306	-0.651967	-0.565411	Q63X07		nitrate assimilation [GO:0042128]				7	7	7	52.6	52.6	52.6	19.03	0	67.171	4865200	52	0	1	3	4	4	4	5	3	Q63X07	By MS/MS	By MS/MS	By MS/MS	By MS/MS	By MS/MS	By MS/MS
16.7495	16.9829	17.17	16.4774	16.2119	16.3744						Putative TetR-family regulatory protein	BPSS0273	BPSS0273	1.88201	0.187985	0.612893	0.535702	Q63NM6		negative regulation of transcription, DNA-templated [GO:0045892];transcription, DNA-templated [GO:0006351]";"DNA binding [GO:0003677]				7	7	7	49.8	49.8	49.8	26.355	0	58.221	3304200	53	0	5	6	4	2	3	6	4	Q63NM6	By MS/MS	By MS/MS	By MS/MS	By MS/MS	By MS/MS	By MS/MS
16.2268	16.25	14.673	13.4803	13.623	13.2177				+	LFQ intensity delta_tig_LFQ intensity WT	Putative membrane protein	BPSS0301	BPSS0301	1.88196	0.0105891	2.27626	1.48274	Q63NJ8	integral component of membrane [GO:0016021]	integral component of membrane [GO:0016021]			TRANSMEM 121 141 Helical. {ECO:0000256|SAM:Phobius}.;TRANSMEM 49 67 Helical. {ECO:0000256|SAM:Phobius}.;TRANSMEM 79 97 Helical. {ECO:0000256|SAM:Phobius}.;TRANSMEM 6 29 Helical. {ECO:0000256|SAM:Phobius}.	2	2	2	13.3	13.3	13.3	15.837	0	4.7426	437410	8	0	3	2	1	0	1	0	0	Q63NJ8	By MS/MS	By MS/MS	By MS/MS	By MS/MS	By matching	By matching
16.6296	16.6032	16.8159	17.1576	17.3023	16.9981						Putative FAD dependent oxidoreductase	BPSL0246	BPSL0246	1.8819	0.271972	-0.46979	-0.42306	Q63YE2		oxidoreductase activity [GO:0016491]				14	14	14	56.3	56.3	56.3	39.474	0	66.95	12403000	179	1	7	10	14	4	13	18	9	Q63YE2	By MS/MS	By MS/MS	By MS/MS	By MS/MS	By MS/MS	By MS/MS
18.7947	19.1818	19.736	17.1188	17.7267	18.0164				+	LFQ intensity delta_tig_LFQ intensity WT	Uncharacterized protein	BPSL0597	BPSL0597	1.88152	0.0274667	1.61684	1.17141	Q63XD9		protein kinase activity [GO:0004672];ATP binding [GO:0005524]				26	26	26	25.5	25.5	25.5	145.13	0	63.11	10069000	78	2	8	12	22	1	0	2	3	Q63XD9	By MS/MS	By MS/MS	By MS/MS	By matching	By MS/MS	By MS/MS
[truncated: 2,167 more rows]
